# Supplementary material for: Design, Synthesis, and Biological Evaluation of Efflux-Resistant Imatinib Derivatives
Source: J Med Chem. 2025 Oct 25;68(21):22619–32. doi: 10.1021/acs.jmedchem.5c01596 (PMC12621183; doi:10.1021/acs.jmedchem.5c01596)
Supplement: Supplementary file 4 [file jm5c01596_si_004.zip]

Archive with 10 entries (9 files):
- Molecular modelling PDB files for Table S1/
- Molecular modelling PDB files for Table S1/PDB file for Table S1 - compound 10.pdb
- Molecular modelling PDB files for Table S1/PDB file for Table S1 - compound 11.pdb
- Molecular modelling PDB files for Table S1/PDB file for Table S1 - compound 12.pdb
- Molecular modelling PDB files for Table S1/PDB file for Table S1 - compound 13.pdb
- Molecular modelling PDB files for Table S1/PDB file for Table S1 - compound 14.pdb
- Molecular modelling PDB files for Table S1/PDB file for Table S1 - compound 7.pdb
- Molecular modelling PDB files for Table S1/PDB file for Table S1 - compound 8.pdb
- Molecular modelling PDB files for Table S1/PDB file for Table S1 - compound 9.pdb
- Molecular modelling PDB files for Table S1/PDB file for Table S1 - imatinib.pdb
