# Supplementary material for: Design, Synthesis, and Biological Evaluation of Efflux-Resistant Imatinib Derivatives
Source: J Med Chem. 2025 Oct 25;68(21):22619–32. doi: 10.1021/acs.jmedchem.5c01596 (PMC12621183; doi:10.1021/acs.jmedchem.5c01596)
Supplement: Supplementary file 4 [file jm5c01596_si_004.zip › Molecular modelling PDB files for Table S1/PDB file for Table S1 - compound 14.pdb]

REMARK YASARA *************************************************************
REMARK YASARA *                                                           *
REMARK YASARA *                     Y  A  S  A  R  A                      *
REMARK YASARA *                                                           *
REMARK YASARA *   Yet Another Scientific Artificial Reality Application   *
REMARK YASARA *                                                           *
REMARK YASARA *       MOLECULE STRUCTURE FILE, PDB FORMAT VERSION 3       *
REMARK YASARA * Note that this PDB format variant was introduced in 2007  *
REMARK YASARA *    and is likely to cause problems with older software.   *
REMARK YASARA *                                                           *
REMARK YASARA * Just use YASARA every day to make your questions go away! *
REMARK YASARA *                                                           *
REMARK YASARA *                      www.YASARA.org                       *
REMARK YASARA *                                                           *
REMARK YASARA *************************************************************
REMARK YASARA
REMARK YASARA Written on:        Tue Nov 28 19:43:55 2023
REMARK YASARA Number of models: 1
REMARK YASARA Number of atoms:   18465
REMARK YASARA Please address questions or suggestions to: Eliza@yasara.org
REMARK YASARA
REMARK   4 0UNK COMPLIES WITH FORMAT V. 3.0, 1-DEC-2006
REMARK   2 RESOLUTION. 3.50 ANGSTROMS.
REMARK 350 COORDINATES FOR A COMPLETE MULTIMER REPRESENTING THE KNOWN
REMARK 350 BIOLOGICALLY SIGNIFICANT OLIGOMERIZATION STATE OF THE
REMARK 350 MOLECULE CAN BE GENERATED BY APPLYING BIOMT TRANSFORMATIONS
REMARK 350 GIVEN BELOW. BOTH NON-CRYSTALLOGRAPHIC AND
REMARK 350 CRYSTALLOGRAPHIC OPERATIONS ARE GIVEN.
REMARK 350
REMARK 350 BIOMOLECULE: 1
REMARK 350 APPLY THE FOLLOWING TO CHAINS: A
REMARK 350   BIOMT1   1  1.000000  0.000000  0.000000        0.00000
REMARK 350   BIOMT2   1  0.000000  1.000000  0.000000        0.00000
REMARK 350   BIOMT3   1  0.000000  0.000000  1.000000        0.00000
COMPND    MOL_ID: 1;
COMPND   2 MOLECULE: MULTIDRUG RESISTANCE PROTEIN 1;
COMPND   3 CHAIN: A;
COMPND   4 MOL_ID: 2;
COMPND   5 MOLECULE: UIC2 FAB-FRAGMENT LIGHT CHAIN;
COMPND   6 CHAIN: ;
COMPND   7 MOL_ID: 3;
COMPND   8 MOLECULE: UIC2 FAB-FRAGMENT HEAVY CHAIN;
COMPND   9 CHAIN: ;
COMPND  10 MOL_ID: 4;
COMPND  11 MOLECULE: MC177016.sdf;
COMPND  12 CHAIN: ;
SEQRES   1 A 1169  PRO THR VAL SER VAL PHE SER MET PHE ARG TYR SER ASN 
SEQRES   2 A 1169  TRP LEU ASP LYS LEU TYR MET VAL VAL GLY THR LEU ALA 
SEQRES   3 A 1169  ALA ILE ILE HIS GLY ALA GLY LEU PRO LEU MET MET LEU 
SEQRES   4 A 1169  VAL PHE GLY GLU MET THR ASP ILE PHE ALA ASN ALA GLY 
SEQRES   5 A 1169  ASN LEU GLU ASP LEU MET SER PHE MET ASN LEU GLU GLU 
SEQRES   6 A 1169  ASP MET THR ARG TYR ALA TYR TYR TYR SER GLY ILE GLY 
SEQRES   7 A 1169  ALA GLY VAL LEU VAL ALA ALA TYR ILE GLN VAL SER PHE 
SEQRES   8 A 1169  TRP CYS LEU ALA ALA GLY ARG GLN ILE HIS LYS ILE ARG 
SEQRES   9 A 1169  LYS GLN PHE PHE HIS ALA ILE MET ARG GLN GLU ILE GLY 
SEQRES  10 A 1169  TRP PHE ASP VAL HIS ASP VAL GLY GLU LEU ASN THR ARG 
SEQRES  11 A 1169  LEU THR ASP ASP VAL SER LYS ILE ASN GLU GLY ILE GLY 
SEQRES  12 A 1169  ASP LYS ILE GLY MET PHE PHE GLN SER MET ALA THR PHE 
SEQRES  13 A 1169  PHE THR GLY PHE ILE VAL GLY PHE THR ARG GLY TRP LYS 
SEQRES  14 A 1169  LEU THR LEU VAL ILE LEU ALA ILE SER PRO VAL LEU GLY 
SEQRES  15 A 1169  LEU SER ALA ALA VAL TRP ALA LYS ILE LEU SER SER PHE 
SEQRES  16 A 1169  THR ASP LYS GLU LEU LEU ALA TYR ALA LYS ALA GLY ALA 
SEQRES  17 A 1169  VAL ALA GLU GLU VAL LEU ALA ALA ILE ARG THR VAL ILE 
SEQRES  18 A 1169  ALA PHE GLY GLY GLN LYS LYS GLU LEU GLU ARG TYR ASN 
SEQRES  19 A 1169  LYS ASN LEU GLU GLU ALA LYS ARG ILE GLY ILE LYS LYS 
SEQRES  20 A 1169  ALA ILE THR ALA ASN ILE SER ILE GLY ALA ALA PHE LEU 
SEQRES  21 A 1169  LEU ILE TYR ALA SER TYR ALA LEU ALA PHE TRP TYR GLY 
SEQRES  22 A 1169  THR THR LEU VAL LEU SER GLY GLU TYR SER ILE GLY GLN 
SEQRES  23 A 1169  VAL LEU THR VAL PHE PHE SER VAL LEU ILE GLY ALA PHE 
SEQRES  24 A 1169  SER VAL GLY GLN ALA SER PRO SER ILE GLU ALA PHE ALA 
SEQRES  25 A 1169  ASN ALA ARG GLY ALA ALA TYR GLU ILE PHE LYS ILE ILE 
SEQRES  26 A 1169  ASP ASN LYS PRO SER ILE ASP SER TYR SER LYS SER GLY 
SEQRES  27 A 1169  HIS LYS PRO ASP ASN ILE LYS GLY ASN LEU GLU PHE ARG 
SEQRES  28 A 1169  ASN VAL HIS PHE SER TYR PRO SER ARG LYS GLU VAL LYS 
SEQRES  29 A 1169  ILE LEU LYS GLY LEU ASN LEU LYS VAL GLN SER GLY GLN 
SEQRES  30 A 1169  THR VAL ALA LEU VAL GLY ASN SER GLY CYS GLY LYS SER 
SEQRES  31 A 1169  THR THR VAL GLN LEU MET GLN ARG LEU TYR ASP PRO THR 
SEQRES  32 A 1169  GLU GLY MET VAL SER VAL ASP GLY GLN ASP ILE ARG THR 
SEQRES  33 A 1169  ILE ASN VAL ARG PHE LEU ARG GLU ILE ILE GLY VAL VAL 
SEQRES  34 A 1169  SER GLN GLU PRO VAL LEU PHE ALA THR THR ILE ALA GLU 
SEQRES  35 A 1169  ASN ILE ARG TYR GLY ARG GLU ASN VAL THR MET ASP GLU 
SEQRES  36 A 1169  ILE GLU LYS ALA VAL LYS GLU ALA ASN ALA TYR ASP PHE 
SEQRES  37 A 1169  ILE MET LYS LEU PRO HIS LYS PHE ASP THR LEU VAL GLY 
SEQRES  38 A 1169  GLU ARG GLY ALA GLN LEU SER GLY GLY GLN LYS GLN ARG 
SEQRES  39 A 1169  ILE ALA ILE ALA ARG ALA LEU VAL ARG ASN PRO LYS ILE 
SEQRES  40 A 1169  LEU LEU LEU ASP GLU ALA THR SER ALA LEU ASP THR GLU 
SEQRES  41 A 1169  SER GLU ALA VAL VAL GLN VAL ALA LEU ASP LYS ALA ARG 
SEQRES  42 A 1169  LYS GLY ARG THR THR ILE VAL ILE ALA HIS ARG LEU SER 
SEQRES  43 A 1169  THR VAL ARG ASN ALA ASP VAL ILE ALA GLY PHE ASP ASP 
SEQRES  44 A 1169  GLY VAL ILE VAL GLU LYS GLY ASN HIS ASP GLU LEU MET 
SEQRES  45 A 1169  LYS GLU LYS GLY ILE TYR PHE LYS LEU VAL THR MET GLN 
SEQRES  46 A 1169  THR PRO VAL SER PHE TRP ARG ILE MET LYS LEU ASN LEU 
SEQRES  47 A 1169  THR GLU TRP PRO TYR PHE VAL VAL GLY VAL PHE CYS ALA 
SEQRES  48 A 1169  ILE ILE ASN GLY GLY LEU GLN PRO ALA PHE ALA ILE ILE 
SEQRES  49 A 1169  PHE SER LYS ILE ILE GLY VAL PHE THR ARG ILE ASP ASP 
SEQRES  50 A 1169  PRO GLU THR LYS ARG GLN ASN SER ASN LEU PHE SER LEU 
SEQRES  51 A 1169  LEU PHE LEU ALA LEU GLY ILE ILE SER PHE ILE THR PHE 
SEQRES  52 A 1169  PHE LEU GLN GLY PHE THR PHE GLY LYS ALA GLY GLU ILE 
SEQRES  53 A 1169  LEU THR LYS ARG LEU ARG TYR MET VAL PHE ARG SER MET 
SEQRES  54 A 1169  LEU ARG GLN ASP VAL SER TRP PHE ASP ASP PRO LYS ASN 
SEQRES  55 A 1169  THR THR GLY ALA LEU THR THR ARG LEU ALA ASN ASP ALA 
SEQRES  56 A 1169  ALA GLN VAL LYS GLY ALA ILE GLY SER ARG LEU ALA VAL 
SEQRES  57 A 1169  ILE THR GLN ASN ILE ALA ASN LEU GLY THR GLY ILE ILE 
SEQRES  58 A 1169  ILE SER PHE ILE TYR GLY TRP GLN LEU THR LEU LEU LEU 
SEQRES  59 A 1169  LEU ALA ILE VAL PRO ILE ILE ALA ILE ALA GLY VAL VAL 
SEQRES  60 A 1169  GLU MET LYS MET LEU SER GLY GLN ALA LEU LYS ASP LYS 
SEQRES  61 A 1169  LYS GLU LEU GLU GLY ALA GLY LYS ILE ALA THR GLU ALA 
SEQRES  62 A 1169  ILE GLU ASN PHE ARG THR VAL VAL SER LEU THR GLN GLU 
SEQRES  63 A 1169  GLN LYS PHE GLU HIS MET TYR ALA GLN SER LEU GLN VAL 
SEQRES  64 A 1169  PRO TYR ARG ASN SER LEU ARG LYS ALA HIS ILE PHE GLY 
SEQRES  65 A 1169  ILE THR PHE SER PHE THR GLN ALA MET MET TYR PHE SER 
SEQRES  66 A 1169  TYR ALA GLY CYS PHE ARG PHE GLY ALA TYR LEU VAL ALA 
SEQRES  67 A 1169  HIS LYS LEU MET SER PHE GLU ASP VAL LEU LEU VAL PHE 
SEQRES  68 A 1169  SER ALA VAL VAL PHE GLY ALA MET ALA VAL GLY GLN VAL 
SEQRES  69 A 1169  SER SER PHE ALA PRO ASP TYR ALA LYS ALA LYS ILE SER 
SEQRES  70 A 1169  ALA ALA HIS ILE ILE MET ILE ILE GLU LYS THR PRO LEU 
SEQRES  71 A 1169  ILE ASP SER TYR SER THR GLU GLY LEU MET PRO ASN THR 
SEQRES  72 A 1169  LEU GLU GLY ASN VAL THR PHE GLY GLU VAL VAL PHE ASN 
SEQRES  73 A 1169  TYR PRO THR ARG PRO ASP ILE PRO VAL LEU GLN GLY LEU 
SEQRES  74 A 1169  SER LEU GLU VAL LYS LYS GLY GLN THR LEU ALA LEU VAL 
SEQRES  75 A 1169  GLY SER SER GLY CYS GLY LYS SER THR VAL VAL GLN LEU 
SEQRES  76 A 1169  LEU GLU ARG PHE TYR ASP PRO LEU ALA GLY LYS VAL LEU 
SEQRES  77 A 1169  LEU ASP GLY LYS GLU ILE LYS ARG LEU ASN VAL GLN TRP 
SEQRES  78 A 1169  LEU ARG ALA HIS LEU GLY ILE VAL SER GLN GLU PRO ILE 
SEQRES  79 A 1169  LEU PHE ASP CYS SER ILE ALA GLU ASN ILE ALA TYR GLY 
SEQRES  80 A 1169  ASP ASN SER ARG VAL VAL SER GLN GLU GLU ILE VAL ARG 
SEQRES  81 A 1169  ALA ALA LYS GLU ALA ASN ILE HIS ALA PHE ILE GLU SER 
SEQRES  82 A 1169  LEU PRO ASN LYS TYR SER THR LYS VAL GLY ASP LYS GLY 
SEQRES  83 A 1169  THR GLN LEU SER GLY GLY GLN LYS GLN ARG ILE ALA ILE 
SEQRES  84 A 1169  ALA ARG ALA LEU VAL ARG GLN PRO HIS ILE LEU LEU LEU 
SEQRES  85 A 1169  ASP GLU ALA THR SER ALA LEU ASP THR GLU SER GLU LYS 
SEQRES  86 A 1169  VAL VAL GLN GLU ALA LEU ASP LYS ALA ARG GLU GLY ARG 
SEQRES  87 A 1169  THR CYS ILE VAL ILE ALA HIS ARG LEU SER THR ILE GLN 
SEQRES  88 A 1169  ASN ALA ASP LEU ILE VAL VAL PHE GLN ASN GLY ARG VAL 
SEQRES  89 A 1169  LYS GLU HIS GLY THR HIS GLN GLN LEU LEU ALA GLN LYS 
SEQRES  90 A 1169  GLY ILE TYR PHE SER MET VAL SER VAL GLN ALA GLY 
LINK         C   ALA A1275                 N   GLY A1276                  1.38
CRYST1    1.000    1.000    1.000  90.00  90.00  90.00 P 1           1
ORIGX1      1.000000  0.000000  0.000000        0.00000
ORIGX2      0.000000  1.000000  0.000000        0.00000
ORIGX3      0.000000  0.000000  1.000000        0.00000
SCALE1      1.000000  0.000000  0.000000        0.00000
SCALE2      0.000000  1.000000  0.000000        0.00000
SCALE3      0.000000  0.000000  1.000000        0.00000
ATOM      1  N   PRO A  32     158.778 167.353 156.442  1.00 65.42           N
ATOM      2  H1  PRO A  32     158.819 168.359 156.534  1.00 65.42           H
ATOM      3  H2  PRO A  32     158.246 166.977 157.216  1.00 65.42           H
ATOM      4  CA  PRO A  32     158.099 166.999 155.159  1.00 65.42           C
ATOM      5  HA  PRO A  32     157.887 167.905 154.589  1.00 65.42           H
ATOM      6  C   PRO A  32     156.790 166.229 155.323  1.00 65.42           C
ATOM      7  O   PRO A  32     156.438 165.392 154.492  1.00 65.42           O
ATOM      8  CB  PRO A  32     159.121 166.169 154.384  1.00 65.42           C
ATOM      9  HB2 PRO A  32     158.952 165.105 154.556  1.00 65.42           H
ATOM     10  HB3 PRO A  32     159.080 166.402 153.320  1.00 65.42           H
ATOM     11  CG  PRO A  32     160.425 166.608 154.993  1.00 65.42           C
ATOM     12  HG2 PRO A  32     161.195 165.852 154.840  1.00 65.42           H
ATOM     13  HG3 PRO A  32     160.735 167.558 154.556  1.00 65.42           H
ATOM     14  CD  PRO A  32     160.139 166.788 156.461  1.00 65.42           C
ATOM     15  HD2 PRO A  32     160.155 165.821 156.967  1.00 65.42           H
ATOM     16  HD3 PRO A  32     160.858 167.471 156.919  1.00 65.42           H
ATOM     17  N   THR A  33     156.072 166.533 156.398  1.00 63.53           N
ATOM     18  H   THR A  33     156.414 167.234 157.040  1.00 63.53           H
ATOM     19  CA  THR A  33     154.771 165.926 156.672  1.00 63.53           C
ATOM     20  HA  THR A  33     154.511 165.249 155.859  1.00 63.53           H
ATOM     21  C   THR A  33     153.714 167.021 156.761  1.00 63.53           C
ATOM     22  O   THR A  33     153.751 167.865 157.656  1.00 63.53           O
ATOM     23  CB  THR A  33     154.777 165.135 157.995  1.00 63.53           C
ATOM     24  HB  THR A  33     154.936 165.823 158.825  1.00 63.53           H
ATOM     25  OG1 THR A  33     155.845 164.180 157.968  1.00 63.53           O
ATOM     26  HG1 THR A  33     156.631 164.619 157.633  1.00 63.53           H
ATOM     27  CG2 THR A  33     153.463 164.391 158.203  1.00 63.53           C
ATOM     28 HG21 THR A  33     153.516 163.814 159.127  1.00 63.53           H
ATOM     29 HG22 THR A  33     153.285 163.715 157.367  1.00 63.53           H
ATOM     30 HG23 THR A  33     152.642 165.105 158.275  1.00 63.53           H
ATOM     31  N   VAL A  34     152.780 167.017 155.815  1.00 55.80           N
ATOM     32  H   VAL A  34     152.803 166.312 155.091  1.00 55.80           H
ATOM     33  CA  VAL A  34     151.718 168.019 155.770  1.00 55.80           C
ATOM     34  HA  VAL A  34     152.138 168.986 156.047  1.00 55.80           H
ATOM     35  C   VAL A  34     150.621 167.668 156.771  1.00 55.80           C
ATOM     36  O   VAL A  34     150.161 166.529 156.830  1.00 55.80           O
ATOM     37  CB  VAL A  34     151.124 168.136 154.349  1.00 55.80           C
ATOM     38  HB  VAL A  34     150.764 167.156 154.033  1.00 55.80           H
ATOM     39  CG1 VAL A  34     149.960 169.118 154.309  1.00 55.80           C
ATOM     40 HG11 VAL A  34     149.630 169.253 153.279  1.00 55.80           H
ATOM     41 HG12 VAL A  34     150.269 170.080 154.718  1.00 55.80           H
ATOM     42 HG13 VAL A  34     149.128 168.722 154.891  1.00 55.80           H
ATOM     43  CG2 VAL A  34     152.203 168.604 153.379  1.00 55.80           C
ATOM     44 HG21 VAL A  34     151.765 168.772 152.395  1.00 55.80           H
ATOM     45 HG22 VAL A  34     152.977 167.842 153.296  1.00 55.80           H
ATOM     46 HG23 VAL A  34     152.646 169.534 153.737  1.00 55.80           H
ATOM     47  N   SER A  35     150.214 168.652 157.566  1.00 62.48           N
ATOM     48  H   SER A  35     150.641 169.564 157.491  1.00 62.48           H
ATOM     49  CA  SER A  35     149.134 168.472 158.532  1.00 62.48           C
ATOM     50  HA  SER A  35     149.425 167.700 159.244  1.00 62.48           H
ATOM     51  C   SER A  35     147.856 168.026 157.828  1.00 62.48           C
ATOM     52  O   SER A  35     147.564 168.457 156.713  1.00 62.48           O
ATOM     53  CB  SER A  35     148.875 169.778 159.286  1.00 62.48           C
ATOM     54  HB2 SER A  35     149.784 170.077 159.809  1.00 62.48           H
ATOM     55  HB3 SER A  35     148.599 170.555 158.573  1.00 62.48           H
ATOM     56  OG  SER A  35     147.828 169.616 160.228  1.00 62.48           O
ATOM     57  HG  SER A  35     147.750 170.425 160.740  1.00 62.48           H
ATOM     58  N   VAL A  36     147.091 167.159 158.482  1.00 61.06           N
ATOM     59  H   VAL A  36     147.341 166.880 159.421  1.00 61.06           H
ATOM     60  CA  VAL A  36     145.904 166.563 157.872  1.00 61.06           C
ATOM     61  HA  VAL A  36     146.225 166.052 156.965  1.00 61.06           H
ATOM     62  C   VAL A  36     144.867 167.597 157.442  1.00 61.06           C
ATOM     63  O   VAL A  36     144.137 167.382 156.476  1.00 61.06           O
ATOM     64  CB  VAL A  36     145.262 165.503 158.799  1.00 61.06           C
ATOM     65  HB  VAL A  36     146.055 164.833 159.132  1.00 61.06           H
ATOM     66  CG1 VAL A  36     144.632 166.130 160.041  1.00 61.06           C
ATOM     67 HG11 VAL A  36     144.281 165.340 160.707  1.00 61.06           H
ATOM     68 HG12 VAL A  36     143.786 166.756 159.757  1.00 61.06           H
ATOM     69 HG13 VAL A  36     145.370 166.735 160.568  1.00 61.06           H
ATOM     70  CG2 VAL A  36     144.236 164.672 158.038  1.00 61.06           C
ATOM     71 HG21 VAL A  36     143.924 163.827 158.652  1.00 61.06           H
ATOM     72 HG22 VAL A  36     144.681 164.302 157.115  1.00 61.06           H
ATOM     73 HG23 VAL A  36     143.366 165.283 157.799  1.00 61.06           H
ATOM     74  N   PHE A  37     144.816 168.734 158.128  1.00 61.45           N
ATOM     75  H   PHE A  37     145.465 168.886 158.887  1.00 61.45           H
ATOM     76  CA  PHE A  37     143.842 169.777 157.820  1.00 61.45           C
ATOM     77  HA  PHE A  37     142.859 169.318 157.707  1.00 61.45           H
ATOM     78  C   PHE A  37     144.173 170.500 156.518  1.00 61.45           C
ATOM     79  O   PHE A  37     143.294 171.068 155.871  1.00 61.45           O
ATOM     80  CB  PHE A  37     143.786 170.790 158.967  1.00 61.45           C
ATOM     81  HB2 PHE A  37     144.766 171.257 159.071  1.00 61.45           H
ATOM     82  HB3 PHE A  37     143.065 171.566 158.708  1.00 61.45           H
ATOM     83  CG  PHE A  37     143.392 170.187 160.287  1.00 61.45           C
ATOM     84  CD1 PHE A  37     142.055 169.923 160.568  1.00 61.45           C
ATOM     85  HD1 PHE A  37     141.295 170.166 159.840  1.00 61.45           H
ATOM     86  CD2 PHE A  37     144.355 169.875 161.242  1.00 61.45           C
ATOM     87  HD2 PHE A  37     145.396 170.082 161.042  1.00 61.45           H
ATOM     88  CE1 PHE A  37     141.684 169.337 161.776  1.00 61.45           C
ATOM     89  HE1 PHE A  37     140.644 169.131 161.980  1.00 61.45           H
ATOM     90  CE2 PHE A  37     143.994 169.289 162.453  1.00 61.45           C
ATOM     91  HE2 PHE A  37     144.751 169.046 163.183  1.00 61.45           H
ATOM     92  CZ  PHE A  37     142.656 169.016 162.719  1.00 61.45           C
ATOM     93  HZ  PHE A  37     142.372 168.557 163.655  1.00 61.45           H
ATOM     94  N   SER A  38     145.447 170.485 156.141  1.00 60.68           N
ATOM     95  H   SER A  38     146.123 169.974 156.693  1.00 60.68           H
ATOM     96  CA  SER A  38     145.916 171.174 154.943  1.00 60.68           C
ATOM     97  HA  SER A  38     145.279 172.041 154.764  1.00 60.68           H
ATOM     98  C   SER A  38     145.875 170.290 153.699  1.00 60.68           C
ATOM     99  O   SER A  38     145.934 170.792 152.578  1.00 60.68           O
ATOM    100  CB  SER A  38     147.350 171.660 155.161  1.00 60.68           C
ATOM    101  HB2 SER A  38     147.995 170.798 155.330  1.00 60.68           H
ATOM    102  HB3 SER A  38     147.691 172.191 154.272  1.00 60.68           H
ATOM    103  OG  SER A  38     147.427 172.521 156.285  1.00 60.68           O
ATOM    104  HG  SER A  38     146.792 173.232 156.171  1.00 60.68           H
ATOM    105  N   MET A  39     145.785 168.978 153.889  1.00 47.65           N
ATOM    106  H   MET A  39     145.726 168.612 154.829  1.00 47.65           H
ATOM    107  CA  MET A  39     145.793 168.043 152.767  1.00 47.65           C
ATOM    108  HA  MET A  39     146.487 168.427 152.020  1.00 47.65           H
ATOM    109  C   MET A  39     144.434 167.912 152.084  1.00 47.65           C
ATOM    110  O   MET A  39     144.348 167.486 150.933  1.00 47.65           O
ATOM    111  CB  MET A  39     146.316 166.679 153.223  1.00 47.65           C
ATOM    112  HB2 MET A  39     147.203 166.845 153.834  1.00 47.65           H
ATOM    113  HB3 MET A  39     145.560 166.189 153.837  1.00 47.65           H
ATOM    114  CG  MET A  39     146.702 165.765 152.069  1.00 47.65           C
ATOM    115  HG2 MET A  39     145.805 165.454 151.534  1.00 47.65           H
ATOM    116  HG3 MET A  39     147.343 166.319 151.384  1.00 47.65           H
ATOM    117  SD  MET A  39     147.604 164.310 152.633  1.00 47.65           S
ATOM    118  CE  MET A  39     146.307 163.269 153.289  1.00 47.65           C
ATOM    119  HE1 MET A  39     146.738 162.329 153.634  1.00 47.65           H
ATOM    120  HE2 MET A  39     145.575 163.066 152.509  1.00 47.65           H
ATOM    121  HE3 MET A  39     145.820 163.772 154.125  1.00 47.65           H
ATOM    122  N   PHE A  40     143.376 168.321 152.776  1.00 44.15           N
ATOM    123  H   PHE A  40     143.494 168.625 153.733  1.00 44.15           H
ATOM    124  CA  PHE A  40     142.046 168.407 152.179  1.00 44.15           C
ATOM    125  HA  PHE A  40     142.031 167.822 151.261  1.00 44.15           H
ATOM    126  C   PHE A  40     141.716 169.848 151.795  1.00 44.15           C
ATOM    127  O   PHE A  40     140.553 170.247 151.732  1.00 44.15           O
ATOM    128  CB  PHE A  40     140.989 167.827 153.123  1.00 44.15           C
ATOM    129  HB2 PHE A  40     141.045 168.343 154.082  1.00 44.15           H
ATOM    130  HB3 PHE A  40     140.005 168.010 152.693  1.00 44.15           H
ATOM    131  CG  PHE A  40     141.130 166.346 153.343  1.00 44.15           C
ATOM    132  CD1 PHE A  40     140.601 165.448 152.421  1.00 44.15           C
ATOM    133  HD1 PHE A  40     140.072 165.817 151.554  1.00 44.15           H
ATOM    134  CD2 PHE A  40     141.797 165.849 154.458  1.00 44.15           C
ATOM    135  HD2 PHE A  40     142.204 166.533 155.188  1.00 44.15           H
ATOM    136  CE1 PHE A  40     140.735 164.074 152.606  1.00 44.15           C
ATOM    137  HE1 PHE A  40     140.303 163.389 151.892  1.00 44.15           H
ATOM    138  CE2 PHE A  40     141.949 164.477 154.645  1.00 44.15           C
ATOM    139  HE2 PHE A  40     142.473 164.104 155.513  1.00 44.15           H
ATOM    140  CZ  PHE A  40     141.415 163.587 153.718  1.00 44.15           C
ATOM    141  HZ  PHE A  40     141.520 162.522 153.864  1.00 44.15           H
ATOM    142  N   ARG A  41     142.753 170.628 151.508  1.00 49.20           N
ATOM    143  H   ARG A  41     143.690 170.275 151.649  1.00 49.20           H
ATOM    144  CA  ARG A  41     142.584 171.958 150.929  1.00 49.20           C
ATOM    145  HA  ARG A  41     141.876 172.518 151.540  1.00 49.20           H
ATOM    146  C   ARG A  41     141.996 171.781 149.532  1.00 49.20           C
ATOM    147  O   ARG A  41     142.262 170.783 148.864  1.00 49.20           O
ATOM    148  CB  ARG A  41     143.930 172.689 150.900  1.00 49.20           C
ATOM    149  HB2 ARG A  41     144.402 172.561 151.874  1.00 49.20           H
ATOM    150  HB3 ARG A  41     144.570 172.228 150.147  1.00 49.20           H
ATOM    151  CG  ARG A  41     143.833 174.185 150.624  1.00 49.20           C
ATOM    152  HG2 ARG A  41     143.533 174.343 149.588  1.00 49.20           H
ATOM    153  HG3 ARG A  41     143.071 174.610 151.276  1.00 49.20           H
ATOM    154  CD  ARG A  41     145.146 174.915 150.883  1.00 49.20           C
ATOM    155  HD2 ARG A  41     144.956 175.988 150.824  1.00 49.20           H
ATOM    156  HD3 ARG A  41     145.488 174.681 151.892  1.00 49.20           H
ATOM    157  NE  ARG A  41     146.195 174.568 149.925  1.00 49.20           N
ATOM    158  HE  ARG A  41     145.981 173.852 149.248  1.00 49.20           H
ATOM    159  CZ  ARG A  41     147.397 175.128 149.872  1.00 49.20           C
ATOM    160  NH1 ARG A  41     148.241 174.746 148.937  1.00 49.20           N
ATOM    161 HH11 ARG A  41     147.985 173.994 148.317  1.00 49.20           H
ATOM    162 HH12 ARG A  41     149.137 175.205 148.867  1.00 49.20           H
ATOM    163  NH2 ARG A  41     147.774 176.082 150.698  1.00 49.20           N
ATOM    164 HH21 ARG A  41     147.142 176.398 151.417  1.00 49.20           H
ATOM    165 HH22 ARG A  41     148.697 176.479 150.605  1.00 49.20           H
ATOM    166  N   TYR A  42     141.187 172.751 149.120  1.00 47.01           N
ATOM    167  H   TYR A  42     141.048 173.552 149.717  1.00 47.01           H
ATOM    168  CA  TYR A  42     140.464 172.732 147.848  1.00 47.01           C
ATOM    169  HA  TYR A  42     139.964 173.695 147.744  1.00 47.01           H
ATOM    170  C   TYR A  42     139.374 171.665 147.775  1.00 47.01           C
ATOM    171  O   TYR A  42     138.845 171.387 146.698  1.00 47.01           O
ATOM    172  CB  TYR A  42     141.412 172.576 146.653  1.00 47.01           C
ATOM    173  HB2 TYR A  42     141.819 171.565 146.650  1.00 47.01           H
ATOM    174  HB3 TYR A  42     140.832 172.703 145.740  1.00 47.01           H
ATOM    175  CG  TYR A  42     142.559 173.563 146.635  1.00 47.01           C
ATOM    176  CD1 TYR A  42     142.356 174.894 146.271  1.00 47.01           C
ATOM    177  HD1 TYR A  42     141.371 175.226 145.976  1.00 47.01           H
ATOM    178  CD2 TYR A  42     143.848 173.161 146.986  1.00 47.01           C
ATOM    179  HD2 TYR A  42     144.026 172.139 147.283  1.00 47.01           H
ATOM    180  CE1 TYR A  42     143.407 175.809 146.293  1.00 47.01           C
ATOM    181  HE1 TYR A  42     143.233 176.842 146.029  1.00 47.01           H
ATOM    182  CE2 TYR A  42     144.908 174.063 146.973  1.00 47.01           C
ATOM    183  HE2 TYR A  42     145.906 173.731 147.220  1.00 47.01           H
ATOM    184  CZ  TYR A  42     144.674 175.391 146.661  1.00 47.01           C
ATOM    185  OH  TYR A  42     145.707 176.298 146.720  1.00 47.01           O
ATOM    186  HH  TYR A  42     146.532 175.905 147.016  1.00 47.01           H
ATOM    187  N   SER A  43     139.008 171.089 148.916  1.00 51.35           N
ATOM    188  H   SER A  43     139.554 171.231 149.754  1.00 51.35           H
ATOM    189  CA  SER A  43     137.782 170.304 149.013  1.00 51.35           C
ATOM    190  HA  SER A  43     137.694 169.670 148.131  1.00 51.35           H
ATOM    191  C   SER A  43     136.589 171.254 149.057  1.00 51.35           C
ATOM    192  O   SER A  43     136.672 172.364 149.583  1.00 51.35           O
ATOM    193  CB  SER A  43     137.797 169.418 150.262  1.00 51.35           C
ATOM    194  HB2 SER A  43     136.879 168.831 150.296  1.00 51.35           H
ATOM    195  HB3 SER A  43     138.648 168.739 150.210  1.00 51.35           H
ATOM    196  OG  SER A  43     137.900 170.196 151.441  1.00 51.35           O
ATOM    197  HG  SER A  43     138.831 170.352 151.620  1.00 51.35           H
ATOM    198  N   ASN A  44     135.473 170.816 148.485  1.00 53.45           N
ATOM    199  H   ASN A  44     135.456 169.895 148.072  1.00 53.45           H
ATOM    200  CA  ASN A  44     134.250 171.610 148.449  1.00 53.45           C
ATOM    201  HA  ASN A  44     134.487 172.659 148.631  1.00 53.45           H
ATOM    202  C   ASN A  44     133.290 171.124 149.531  1.00 53.45           C
ATOM    203  O   ASN A  44     133.448 170.022 150.054  1.00 53.45           O
ATOM    204  CB  ASN A  44     133.599 171.472 147.069  1.00 53.45           C
ATOM    205  HB2 ASN A  44     133.505 170.415 146.823  1.00 53.45           H
ATOM    206  HB3 ASN A  44     132.605 171.916 147.098  1.00 53.45           H
ATOM    207  CG  ASN A  44     134.390 172.168 145.985  1.00 53.45           C
ATOM    208  OD1 ASN A  44     134.348 173.390 145.865  1.00 53.45           O
ATOM    209  ND2 ASN A  44     135.108 171.399 145.181  1.00 53.45           N
ATOM    210 HD22 ASN A  44     135.636 171.824 144.434  1.00 53.45           H
ATOM    211 HD21 ASN A  44     135.146 170.402 145.334  1.00 53.45           H
ATOM    212  N   TRP A  45     132.272 171.918 149.847  1.00 54.56           N
ATOM    213  H   TRP A  45     132.179 172.827 149.416  1.00 54.56           H
ATOM    214  CA  TRP A  45     131.243 171.483 150.788  1.00 54.56           C
ATOM    215  HA  TRP A  45     131.721 171.209 151.728  1.00 54.56           H
ATOM    216  C   TRP A  45     130.527 170.239 150.266  1.00 54.56           C
ATOM    217  O   TRP A  45     130.062 169.411 151.048  1.00 54.56           O
ATOM    218  CB  TRP A  45     130.238 172.608 151.056  1.00 54.56           C
ATOM    219  HB2 TRP A  45     129.534 172.270 151.816  1.00 54.56           H
ATOM    220  HB3 TRP A  45     130.776 173.471 151.450  1.00 54.56           H
ATOM    221  CG  TRP A  45     129.465 173.040 149.842  1.00 54.56           C
ATOM    222  CD1 TRP A  45     129.776 174.050 148.981  1.00 54.56           C
ATOM    223  HD1 TRP A  45     130.632 174.702 149.089  1.00 54.56           H
ATOM    224  CD2 TRP A  45     128.243 172.475 149.340  1.00 54.56           C
ATOM    225  NE1 TRP A  45     128.865 174.131 147.961  1.00 54.56           N
ATOM    226  HE1 TRP A  45     128.900 174.813 147.216  1.00 54.56           H
ATOM    227  CE2 TRP A  45     127.922 173.154 148.141  1.00 54.56           C
ATOM    228  CE3 TRP A  45     127.412 171.427 149.758  1.00 54.56           C
ATOM    229  HE3 TRP A  45     127.626 170.892 150.672  1.00 54.56           H
ATOM    230  CZ2 TRP A  45     126.823 172.797 147.353  1.00 54.56           C
ATOM    231  HZ2 TRP A  45     126.599 173.327 146.439  1.00 54.56           H
ATOM    232  CZ3 TRP A  45     126.314 171.075 148.976  1.00 54.56           C
ATOM    233  HZ3 TRP A  45     125.675 170.261 149.288  1.00 54.56           H
ATOM    234  CH2 TRP A  45     126.032 171.759 147.778  1.00 54.56           C
ATOM    235  HH2 TRP A  45     125.175 171.468 147.189  1.00 54.56           H
ATOM    236  N   LEU A  46     130.452 170.107 148.946  1.00 45.13           N
ATOM    237  H   LEU A  46     130.825 170.838 148.358  1.00 45.13           H
ATOM    238  CA  LEU A  46     129.839 168.945 148.311  1.00 45.13           C
ATOM    239  HA  LEU A  46     128.896 168.728 148.813  1.00 45.13           H
ATOM    240  C   LEU A  46     130.735 167.716 148.429  1.00 45.13           C
ATOM    241  O   LEU A  46     130.246 166.599 148.587  1.00 45.13           O
ATOM    242  CB  LEU A  46     129.559 169.250 146.836  1.00 45.13           C
ATOM    243  HB2 LEU A  46     128.993 170.180 146.779  1.00 45.13           H
ATOM    244  HB3 LEU A  46     130.515 169.405 146.337  1.00 45.13           H
ATOM    245  CG  LEU A  46     128.791 168.175 146.059  1.00 45.13           C
ATOM    246  HG  LEU A  46     129.327 167.231 146.145  1.00 45.13           H
ATOM    247  CD1 LEU A  46     127.374 167.982 146.583  1.00 45.13           C
ATOM    248 HD11 LEU A  46     126.846 167.267 145.951  1.00 45.13           H
ATOM    249 HD12 LEU A  46     126.842 168.933 146.575  1.00 45.13           H
ATOM    250 HD13 LEU A  46     127.408 167.593 147.600  1.00 45.13           H
ATOM    251  CD2 LEU A  46     128.744 168.565 144.588  1.00 45.13           C
ATOM    252 HD21 LEU A  46     128.216 167.796 144.024  1.00 45.13           H
ATOM    253 HD22 LEU A  46     129.759 168.657 144.201  1.00 45.13           H
ATOM    254 HD23 LEU A  46     128.223 169.516 144.474  1.00 45.13           H
ATOM    255  N   ASP A  47     132.046 167.917 148.363  1.00 40.43           N
ATOM    256  H   ASP A  47     132.406 168.855 148.266  1.00 40.43           H
ATOM    257  CA  ASP A  47     132.983 166.807 148.507  1.00 40.43           C
ATOM    258  HA  ASP A  47     132.648 165.981 147.880  1.00 40.43           H
ATOM    259  C   ASP A  47     133.004 166.322 149.952  1.00 40.43           C
ATOM    260  O   ASP A  47     133.084 165.122 150.207  1.00 40.43           O
ATOM    261  CB  ASP A  47     134.400 167.211 148.091  1.00 40.43           C
ATOM    262  HB2 ASP A  47     134.695 168.103 148.643  1.00 40.43           H
ATOM    263  HB3 ASP A  47     135.083 166.401 148.346  1.00 40.43           H
ATOM    264  CG  ASP A  47     134.508 167.487 146.606  1.00 40.43           C
ATOM    265  OD1 ASP A  47     133.907 166.730 145.816  1.00 40.43           O
ATOM    266  OD2 ASP A  47     135.178 168.470 146.225  1.00 40.43           O
ATOM    267  N   LYS A  48     132.920 167.255 150.895  1.00 39.50           N
ATOM    268  H   LYS A  48     132.873 168.228 150.625  1.00 39.50           H
ATOM    269  CA  LYS A  48     132.882 166.906 152.313  1.00 39.50           C
ATOM    270  HA  LYS A  48     133.695 166.209 152.522  1.00 39.50           H
ATOM    271  C   LYS A  48     131.576 166.197 152.651  1.00 39.50           C
ATOM    272  O   LYS A  48     131.550 165.316 153.510  1.00 39.50           O
ATOM    273  CB  LYS A  48     133.062 168.151 153.185  1.00 39.50           C
ATOM    274  HB2 LYS A  48     132.320 168.894 152.893  1.00 39.50           H
ATOM    275  HB3 LYS A  48     132.883 167.875 154.225  1.00 39.50           H
ATOM    276  CG  LYS A  48     134.451 168.767 153.080  1.00 39.50           C
ATOM    277  HG2 LYS A  48     135.193 168.016 153.352  1.00 39.50           H
ATOM    278  HG3 LYS A  48     134.630 169.082 152.052  1.00 39.50           H
ATOM    279  CD  LYS A  48     134.602 169.970 153.999  1.00 39.50           C
ATOM    280  HD2 LYS A  48     133.838 170.708 153.754  1.00 39.50           H
ATOM    281  HD3 LYS A  48     134.470 169.648 155.032  1.00 39.50           H
ATOM    282  CE  LYS A  48     135.977 170.599 153.845  1.00 39.50           C
ATOM    283  HE2 LYS A  48     136.736 169.838 154.045  1.00 39.50           H
ATOM    284  HE3 LYS A  48     136.104 170.932 152.812  1.00 39.50           H
ATOM    285  NZ  LYS A  48     136.123 171.749 154.796  1.00 39.50           N
ATOM    286  HZ1 LYS A  48     137.046 172.154 154.710  1.00 39.50           H
ATOM    287  HZ2 LYS A  48     135.997 171.436 155.749  1.00 39.50           H
ATOM    288  HZ3 LYS A  48     135.437 172.464 154.592  1.00 39.50           H
ATOM    289  N   LEU A  49     130.500 166.564 151.964  1.00 33.74           N
ATOM    290  H   LEU A  49     130.565 167.334 151.313  1.00 33.74           H
ATOM    291  CA  LEU A  49     129.231 165.854 152.093  1.00 33.74           C
ATOM    292  HA  LEU A  49     128.929 165.859 153.140  1.00 33.74           H
ATOM    293  C   LEU A  49     129.408 164.404 151.653  1.00 33.74           C
ATOM    294  O   LEU A  49     128.911 163.488 152.308  1.00 33.74           O
ATOM    295  CB  LEU A  49     128.148 166.534 151.249  1.00 33.74           C
ATOM    296  HB2 LEU A  49     128.098 167.585 151.536  1.00 33.74           H
ATOM    297  HB3 LEU A  49     128.458 166.487 150.206  1.00 33.74           H
ATOM    298  CG  LEU A  49     126.737 165.943 151.337  1.00 33.74           C
ATOM    299  HG  LEU A  49     126.784 164.883 151.090  1.00 33.74           H
ATOM    300  CD1 LEU A  49     126.141 166.091 152.733  1.00 33.74           C
ATOM    301 HD11 LEU A  49     125.115 165.724 152.730  1.00 33.74           H
ATOM    302 HD12 LEU A  49     126.150 167.140 153.029  1.00 33.74           H
ATOM    303 HD13 LEU A  49     126.723 165.505 153.445  1.00 33.74           H
ATOM    304  CD2 LEU A  49     125.841 166.634 150.318  1.00 33.74           C
ATOM    305 HD21 LEU A  49     124.836 166.217 150.374  1.00 33.74           H
ATOM    306 HD22 LEU A  49     126.238 166.473 149.315  1.00 33.74           H
ATOM    307 HD23 LEU A  49     125.801 167.704 150.525  1.00 33.74           H
ATOM    308  N   TYR A  50     130.130 164.192 150.558  1.00 27.31           N
ATOM    309  H   TYR A  50     130.524 164.974 150.053  1.00 27.31           H
ATOM    310  CA  TYR A  50     130.390 162.840 150.074  1.00 27.31           C
ATOM    311  HA  TYR A  50     129.440 162.312 150.003  1.00 27.31           H
ATOM    312  C   TYR A  50     131.271 162.069 151.054  1.00 27.31           C
ATOM    313  O   TYR A  50     131.061 160.876 151.271  1.00 27.31           O
ATOM    314  CB  TYR A  50     131.063 162.847 148.697  1.00 27.31           C
ATOM    315  HB2 TYR A  50     131.987 163.419 148.771  1.00 27.31           H
ATOM    316  HB3 TYR A  50     131.328 161.820 148.451  1.00 27.31           H
ATOM    317  CG  TYR A  50     130.251 163.404 147.545  1.00 27.31           C
ATOM    318  CD1 TYR A  50     128.875 163.185 147.442  1.00 27.31           C
ATOM    319  HD1 TYR A  50     128.355 162.620 148.201  1.00 27.31           H
ATOM    320  CD2 TYR A  50     130.883 164.116 146.525  1.00 27.31           C
ATOM    321  HD2 TYR A  50     131.950 164.276 146.569  1.00 27.31           H
ATOM    322  CE1 TYR A  50     128.150 163.684 146.362  1.00 27.31           C
ATOM    323  HE1 TYR A  50     127.086 163.512 146.297  1.00 27.31           H
ATOM    324  CE2 TYR A  50     130.162 164.613 145.441  1.00 27.31           C
ATOM    325  HE2 TYR A  50     130.664 165.170 144.664  1.00 27.31           H
ATOM    326  CZ  TYR A  50     128.796 164.399 145.370  1.00 27.31           C
ATOM    327  OH  TYR A  50     128.077 164.899 144.309  1.00 27.31           O
ATOM    328  HH  TYR A  50     128.624 165.369 143.676  1.00 27.31           H
ATOM    329  N   MET A  51     132.245 162.743 151.656  1.00 33.54           N
ATOM    330  H   MET A  51     132.383 163.719 151.434  1.00 33.54           H
ATOM    331  CA  MET A  51     133.128 162.111 152.633  1.00 33.54           C
ATOM    332  HA  MET A  51     133.599 161.242 152.173  1.00 33.54           H
ATOM    333  C   MET A  51     132.358 161.630 153.859  1.00 33.54           C
ATOM    334  O   MET A  51     132.548 160.502 154.309  1.00 33.54           O
ATOM    335  CB  MET A  51     134.215 163.087 153.094  1.00 33.54           C
ATOM    336  HB2 MET A  51     133.730 163.996 153.447  1.00 33.54           H
ATOM    337  HB3 MET A  51     134.743 162.639 153.936  1.00 33.54           H
ATOM    338  CG  MET A  51     135.238 163.466 152.033  1.00 33.54           C
ATOM    339  HG2 MET A  51     135.818 162.586 151.757  1.00 33.54           H
ATOM    340  HG3 MET A  51     134.717 163.828 151.148  1.00 33.54           H
ATOM    341  SD  MET A  51     136.348 164.766 152.615  1.00 33.54           S
ATOM    342  CE  MET A  51     137.413 163.894 153.769  1.00 33.54           C
ATOM    343  HE1 MET A  51     138.140 164.589 154.186  1.00 33.54           H
ATOM    344  HE2 MET A  51     137.937 163.093 153.247  1.00 33.54           H
ATOM    345  HE3 MET A  51     136.814 163.472 154.575  1.00 33.54           H
ATOM    346  N   VAL A  52     131.503 162.484 154.414  1.00 24.53           N
ATOM    347  H   VAL A  52     131.358 163.390 153.990  1.00 24.53           H
ATOM    348  CA  VAL A  52     130.785 162.158 155.646  1.00 24.53           C
ATOM    349  HA  VAL A  52     131.501 161.767 156.368  1.00 24.53           H
ATOM    350  C   VAL A  52     129.743 161.072 155.403  1.00 24.53           C
ATOM    351  O   VAL A  52     129.631 160.132 156.189  1.00 24.53           O
ATOM    352  CB  VAL A  52     130.099 163.396 156.268  1.00 24.53           C
ATOM    353  HB  VAL A  52     129.447 163.848 155.522  1.00 24.53           H
ATOM    354  CG1 VAL A  52     129.253 163.007 157.479  1.00 24.53           C
ATOM    355 HG11 VAL A  52     128.851 163.905 157.948  1.00 24.53           H
ATOM    356 HG12 VAL A  52     129.865 162.466 158.201  1.00 24.53           H
ATOM    357 HG13 VAL A  52     128.423 162.376 157.161  1.00 24.53           H
ATOM    358  CG2 VAL A  52     131.143 164.426 156.697  1.00 24.53           C
ATOM    359 HG21 VAL A  52     130.642 165.311 157.089  1.00 24.53           H
ATOM    360 HG22 VAL A  52     131.757 164.715 155.845  1.00 24.53           H
ATOM    361 HG23 VAL A  52     131.783 164.002 157.472  1.00 24.53           H
ATOM    362  N   VAL A  53     128.984 161.182 154.318  1.00 19.91           N
ATOM    363  H   VAL A  53     129.113 161.964 153.690  1.00 19.91           H
ATOM    364  CA  VAL A  53     127.976 160.175 153.997  1.00 19.91           C
ATOM    365  HA  VAL A  53     127.368 159.990 154.882  1.00 19.91           H
ATOM    366  C   VAL A  53     128.673 158.867 153.633  1.00 19.91           C
ATOM    367  O   VAL A  53     128.210 157.788 154.002  1.00 19.91           O
ATOM    368  CB  VAL A  53     127.035 160.627 152.857  1.00 19.91           C
ATOM    369  HB  VAL A  53     127.635 160.871 151.981  1.00 19.91           H
ATOM    370  CG1 VAL A  53     126.056 159.516 152.488  1.00 19.91           C
ATOM    371 HG11 VAL A  53     125.354 159.880 151.738  1.00 19.91           H
ATOM    372 HG12 VAL A  53     125.506 159.197 153.374  1.00 19.91           H
ATOM    373 HG13 VAL A  53     126.604 158.669 152.077  1.00 19.91           H
ATOM    374  CG2 VAL A  53     126.249 161.868 153.276  1.00 19.91           C
ATOM    375 HG21 VAL A  53     125.616 162.194 152.450  1.00 19.91           H
ATOM    376 HG22 VAL A  53     126.933 162.675 153.535  1.00 19.91           H
ATOM    377 HG23 VAL A  53     125.624 161.636 154.139  1.00 19.91           H
ATOM    378  N   GLY A  54     129.807 158.963 152.947  1.00 23.85           N
ATOM    379  H   GLY A  54     130.147 159.869 152.655  1.00 23.85           H
ATOM    380  CA  GLY A  54     130.608 157.793 152.632  1.00 23.85           C
ATOM    381  HA2 GLY A  54     129.996 157.085 152.072  1.00 23.85           H
ATOM    382  HA3 GLY A  54     131.449 158.097 152.008  1.00 23.85           H
ATOM    383  C   GLY A  54     131.143 157.091 153.866  1.00 23.85           C
ATOM    384  O   GLY A  54     131.198 155.863 153.899  1.00 23.85           O
ATOM    385  N   THR A  55     131.531 157.852 154.884  1.00 25.25           N
ATOM    386  H   THR A  55     131.519 158.859 154.785  1.00 25.25           H
ATOM    387  CA  THR A  55     131.952 157.287 156.165  1.00 25.25           C
ATOM    388  HA  THR A  55     132.740 156.556 155.991  1.00 25.25           H
ATOM    389  C   THR A  55     130.792 156.577 156.856  1.00 25.25           C
ATOM    390  O   THR A  55     130.960 155.479 157.385  1.00 25.25           O
ATOM    391  CB  THR A  55     132.477 158.371 157.131  1.00 25.25           C
ATOM    392  HB  THR A  55     131.695 159.111 157.302  1.00 25.25           H
ATOM    393  OG1 THR A  55     133.617 159.019 156.554  1.00 25.25           O
ATOM    394  HG1 THR A  55     134.359 158.410 156.583  1.00 25.25           H
ATOM    395  CG2 THR A  55     132.894 157.777 158.471  1.00 25.25           C
ATOM    396 HG21 THR A  55     133.469 158.514 159.031  1.00 25.25           H
ATOM    397 HG22 THR A  55     133.504 156.889 158.309  1.00 25.25           H
ATOM    398 HG23 THR A  55     132.006 157.507 159.043  1.00 25.25           H
ATOM    399  N   LEU A  56     129.618 157.199 156.860  1.00 23.01           N
ATOM    400  H   LEU A  56     129.530 158.105 156.420  1.00 23.01           H
ATOM    401  CA  LEU A  56     128.442 156.605 157.489  1.00 23.01           C
ATOM    402  HA  LEU A  56     128.665 156.394 158.535  1.00 23.01           H
ATOM    403  C   LEU A  56     128.098 155.283 156.808  1.00 23.01           C
ATOM    404  O   LEU A  56     127.824 154.285 157.473  1.00 23.01           O
ATOM    405  CB  LEU A  56     127.252 157.567 157.408  1.00 23.01           C
ATOM    406  HB2 LEU A  56     127.434 158.273 156.599  1.00 23.01           H
ATOM    407  HB3 LEU A  56     126.372 156.982 157.140  1.00 23.01           H
ATOM    408  CG  LEU A  56     126.909 158.359 158.674  1.00 23.01           C
ATOM    409  HG  LEU A  56     126.723 157.653 159.483  1.00 23.01           H
ATOM    410  CD1 LEU A  56     128.028 159.300 159.104  1.00 23.01           C
ATOM    411 HD11 LEU A  56     127.725 159.840 160.001  1.00 23.01           H
ATOM    412 HD12 LEU A  56     128.236 160.014 158.307  1.00 23.01           H
ATOM    413 HD13 LEU A  56     128.929 158.728 159.321  1.00 23.01           H
ATOM    414  CD2 LEU A  56     125.634 159.157 158.430  1.00 23.01           C
ATOM    415 HD21 LEU A  56     125.364 159.697 159.338  1.00 23.01           H
ATOM    416 HD22 LEU A  56     124.823 158.480 158.164  1.00 23.01           H
ATOM    417 HD23 LEU A  56     125.793 159.870 157.621  1.00 23.01           H
ATOM    418  N   ALA A  57     128.126 155.280 155.480  1.00 18.62           N
ATOM    419  H   ALA A  57     128.348 156.132 154.983  1.00 18.62           H
ATOM    420  CA  ALA A  57     127.856 154.073 154.708  1.00 18.62           C
ATOM    421  HA  ALA A  57     126.892 153.671 155.018  1.00 18.62           H
ATOM    422  C   ALA A  57     128.914 153.002 154.959  1.00 18.62           C
ATOM    423  O   ALA A  57     128.596 151.815 155.012  1.00 18.62           O
ATOM    424  CB  ALA A  57     127.790 154.407 153.226  1.00 18.62           C
ATOM    425  HB1 ALA A  57     127.008 155.146 153.055  1.00 18.62           H
ATOM    426  HB2 ALA A  57     127.562 153.504 152.661  1.00 18.62           H
ATOM    427  HB3 ALA A  57     128.748 154.808 152.895  1.00 18.62           H
ATOM    428  N   ALA A  58     130.167 153.414 155.125  1.00 23.09           N
ATOM    429  H   ALA A  58     130.381 154.400 155.064  1.00 23.09           H
ATOM    430  CA  ALA A  58     131.258 152.482 155.390  1.00 23.09           C
ATOM    431  HA  ALA A  58     131.279 151.736 154.596  1.00 23.09           H
ATOM    432  C   ALA A  58     131.071 151.748 156.714  1.00 23.09           C
ATOM    433  O   ALA A  58     131.376 150.560 156.824  1.00 23.09           O
ATOM    434  CB  ALA A  58     132.587 153.223 155.396  1.00 23.09           C
ATOM    435  HB1 ALA A  58     132.702 153.786 154.471  1.00 23.09           H
ATOM    436  HB2 ALA A  58     133.400 152.502 155.485  1.00 23.09           H
ATOM    437  HB3 ALA A  58     132.621 153.910 156.242  1.00 23.09           H
ATOM    438  N   ILE A  59     130.572 152.456 157.722  1.00 33.54           N
ATOM    439  H   ILE A  59     130.349 153.432 157.581  1.00 33.54           H
ATOM    440  CA  ILE A  59     130.339 151.862 159.035  1.00 33.54           C
ATOM    441  HA  ILE A  59     131.245 151.342 159.345  1.00 33.54           H
ATOM    442  C   ILE A  59     129.221 150.826 158.939  1.00 33.54           C
ATOM    443  O   ILE A  59     129.330 149.737 159.501  1.00 33.54           O
ATOM    444  CB  ILE A  59     129.992 152.929 160.100  1.00 33.54           C
ATOM    445  HB  ILE A  59     129.125 153.492 159.755  1.00 33.54           H
ATOM    446  CG1 ILE A  59     131.170 153.894 160.289  1.00 33.54           C
ATOM    447 HG12 ILE A  59     131.940 153.397 160.879  1.00 33.54           H
ATOM    448 HG13 ILE A  59     131.599 154.130 159.316  1.00 33.54           H
ATOM    449  CG2 ILE A  59     129.647 152.268 161.435  1.00 33.54           C
ATOM    450 HG21 ILE A  59     129.421 153.030 162.181  1.00 33.54           H
ATOM    451 HG22 ILE A  59     130.488 151.664 161.779  1.00 33.54           H
ATOM    452 HG23 ILE A  59     128.772 151.629 161.315  1.00 33.54           H
ATOM    453  CD1 ILE A  59     130.808 155.203 160.964  1.00 33.54           C
ATOM    454 HD11 ILE A  59     131.686 155.848 160.993  1.00 33.54           H
ATOM    455 HD12 ILE A  59     130.471 155.015 161.983  1.00 33.54           H
ATOM    456 HD13 ILE A  59     130.015 155.698 160.404  1.00 33.54           H
ATOM    457  N   ILE A  60     128.157 151.155 158.215  1.00 33.54           N
ATOM    458  H   ILE A  60     128.112 152.071 157.790  1.00 33.54           H
ATOM    459  CA  ILE A  60     127.047 150.228 158.002  1.00 33.54           C
ATOM    460  HA  ILE A  60     126.680 149.884 158.969  1.00 33.54           H
ATOM    461  C   ILE A  60     127.530 149.012 157.215  1.00 33.54           C
ATOM    462  O   ILE A  60     127.170 147.875 157.518  1.00 33.54           O
ATOM    463  CB  ILE A  60     125.883 150.902 157.237  1.00 33.54           C
ATOM    464  HB  ILE A  60     126.263 151.271 156.284  1.00 33.54           H
ATOM    465  CG1 ILE A  60     125.329 152.088 158.037  1.00 33.54           C
ATOM    466 HG12 ILE A  60     124.737 151.706 158.868  1.00 33.54           H
ATOM    467 HG13 ILE A  60     126.159 152.658 158.452  1.00 33.54           H
ATOM    468  CG2 ILE A  60     124.765 149.895 156.959  1.00 33.54           C
ATOM    469 HG21 ILE A  60     123.947 150.383 156.430  1.00 33.54           H
ATOM    470 HG22 ILE A  60     124.395 149.483 157.898  1.00 33.54           H
ATOM    471 HG23 ILE A  60     125.145 149.085 156.336  1.00 33.54           H
ATOM    472  CD1 ILE A  60     124.473 153.046 157.229  1.00 33.54           C
ATOM    473 HD11 ILE A  60     124.215 153.907 157.847  1.00 33.54           H
ATOM    474 HD12 ILE A  60     123.558 152.548 156.910  1.00 33.54           H
ATOM    475 HD13 ILE A  60     125.027 153.386 156.354  1.00 33.54           H
ATOM    476  N   HIS A  61     128.360 149.258 156.207  1.00 33.54           N
ATOM    477  H   HIS A  61     128.635 150.212 156.017  1.00 33.54           H
ATOM    478  CA  HIS A  61     128.902 148.205 155.354  1.00 33.54           C
ATOM    479  HA  HIS A  61     128.074 147.664 154.895  1.00 33.54           H
ATOM    480  C   HIS A  61     129.734 147.207 156.155  1.00 33.54           C
ATOM    481  O   HIS A  61     129.586 145.997 155.988  1.00 33.54           O
ATOM    482  CB  HIS A  61     129.748 148.859 154.257  1.00 33.54           C
ATOM    483  HB2 HIS A  61     129.132 149.580 153.720  1.00 33.54           H
ATOM    484  HB3 HIS A  61     130.568 149.399 154.729  1.00 33.54           H
ATOM    485  CG  HIS A  61     130.329 147.898 153.267  1.00 33.54           C
ATOM    486  ND1 HIS A  61     131.387 148.204 152.442  1.00 33.54           N
ATOM    487  HD1 HIS A  61     131.886 149.083 152.416  1.00 33.54           H
ATOM    488  CD2 HIS A  61     130.012 146.612 152.969  1.00 33.54           C
ATOM    489  HD2 HIS A  61     129.223 146.047 153.442  1.00 33.54           H
ATOM    490  CE1 HIS A  61     131.663 147.119 151.706  1.00 33.54           C
ATOM    491  HE1 HIS A  61     132.467 147.060 150.987  1.00 33.54           H
ATOM    492  NE2 HIS A  61     130.841 146.128 151.986  1.00 33.54           N
ATOM    493  N   GLY A  62     130.600 147.706 157.031  1.00 24.16           N
ATOM    494  H   GLY A  62     130.679 148.707 157.151  1.00 24.16           H
ATOM    495  CA  GLY A  62     131.435 146.832 157.839  1.00 24.16           C
ATOM    496  HA2 GLY A  62     131.872 146.068 157.196  1.00 24.16           H
ATOM    497  HA3 GLY A  62     132.244 147.413 158.279  1.00 24.16           H
ATOM    498  C   GLY A  62     130.679 146.136 158.953  1.00 24.16           C
ATOM    499  O   GLY A  62     131.001 145.007 159.323  1.00 24.16           O
ATOM    500  N   ALA A  63     129.661 146.801 159.489  1.00 25.25           N
ATOM    501  H   ALA A  63     129.441 147.730 159.158  1.00 25.25           H
ATOM    502  CA  ALA A  63     128.837 146.234 160.552  1.00 25.25           C
ATOM    503  HA  ALA A  63     129.494 145.822 161.318  1.00 25.25           H
ATOM    504  C   ALA A  63     127.940 145.104 160.048  1.00 25.25           C
ATOM    505  O   ALA A  63     127.526 144.242 160.823  1.00 25.25           O
ATOM    506  CB  ALA A  63     127.986 147.326 161.187  1.00 25.25           C
ATOM    507  HB1 ALA A  63     128.634 148.101 161.597  1.00 25.25           H
ATOM    508  HB2 ALA A  63     127.386 146.898 161.990  1.00 25.25           H
ATOM    509  HB3 ALA A  63     127.328 147.762 160.436  1.00 25.25           H
ATOM    510  N   GLY A  64     127.629 145.111 158.756  1.00 23.58           N
ATOM    511  H   GLY A  64     127.999 145.835 158.155  1.00 23.58           H
ATOM    512  CA  GLY A  64     126.741 144.112 158.186  1.00 23.58           C
ATOM    513  HA2 GLY A  64     125.869 144.016 158.832  1.00 23.58           H
ATOM    514  HA3 GLY A  64     126.400 144.461 157.212  1.00 23.58           H
ATOM    515  C   GLY A  64     127.346 142.732 158.012  1.00 23.58           C
ATOM    516  O   GLY A  64     126.616 141.750 157.891  1.00 23.58           O
ATOM    517  N   LEU A  65     128.672 142.638 157.986  1.00 23.35           N
ATOM    518  H   LEU A  65     129.234 143.469 158.102  1.00 23.35           H
ATOM    519  CA  LEU A  65     129.337 141.353 157.787  1.00 23.35           C
ATOM    520  HA  LEU A  65     128.781 140.829 157.008  1.00 23.35           H
ATOM    521  C   LEU A  65     129.289 140.454 159.024  1.00 23.35           C
ATOM    522  O   LEU A  65     128.853 139.308 158.909  1.00 23.35           O
ATOM    523  CB  LEU A  65     130.761 141.572 157.263  1.00 23.35           C
ATOM    524  HB2 LEU A  65     130.701 142.346 156.498  1.00 23.35           H
ATOM    525  HB3 LEU A  65     131.378 141.966 158.068  1.00 23.35           H
ATOM    526  CG  LEU A  65     131.507 140.387 156.639  1.00 23.35           C
ATOM    527  HG  LEU A  65     130.869 139.936 155.878  1.00 23.35           H
ATOM    528  CD1 LEU A  65     132.764 140.916 155.960  1.00 23.35           C
ATOM    529 HD11 LEU A  65     133.290 140.094 155.474  1.00 23.35           H
ATOM    530 HD12 LEU A  65     133.419 141.376 156.700  1.00 23.35           H
ATOM    531 HD13 LEU A  65     132.491 141.656 155.207  1.00 23.35           H
ATOM    532  CD2 LEU A  65     131.896 139.312 157.646  1.00 23.35           C
ATOM    533 HD21 LEU A  65     132.565 138.595 157.171  1.00 23.35           H
ATOM    534 HD22 LEU A  65     131.005 138.785 157.985  1.00 23.35           H
ATOM    535 HD23 LEU A  65     132.398 139.768 158.499  1.00 23.35           H
ATOM    536  N   PRO A  66     129.706 140.928 160.212  1.00 16.11           N
ATOM    537  CA  PRO A  66     129.511 140.013 161.344  1.00 16.11           C
ATOM    538  HA  PRO A  66     130.021 139.068 161.154  1.00 16.11           H
ATOM    539  C   PRO A  66     128.046 139.745 161.679  1.00 16.11           C
ATOM    540  O   PRO A  66     127.720 138.757 162.336  1.00 16.11           O
ATOM    541  CB  PRO A  66     130.183 140.743 162.511  1.00 16.11           C
ATOM    542  HB2 PRO A  66     129.432 141.255 163.114  1.00 16.11           H
ATOM    543  HB3 PRO A  66     130.749 140.043 163.124  1.00 16.11           H
ATOM    544  CG  PRO A  66     131.094 141.735 161.876  1.00 16.11           C
ATOM    545  HG2 PRO A  66     131.293 142.568 162.549  1.00 16.11           H
ATOM    546  HG3 PRO A  66     132.022 141.253 161.570  1.00 16.11           H
ATOM    547  CD  PRO A  66     130.318 142.186 160.675  1.00 16.11           C
ATOM    548  HD2 PRO A  66     129.550 142.904 160.962  1.00 16.11           H
ATOM    549  HD3 PRO A  66     130.988 142.610 159.929  1.00 16.11           H
ATOM    550  N   LEU A  67     127.165 140.632 161.230  1.00 23.05           N
ATOM    551  H   LEU A  67     127.494 141.429 160.703  1.00 23.05           H
ATOM    552  CA  LEU A  67     125.730 140.495 161.458  1.00 23.05           C
ATOM    553  HA  LEU A  67     125.558 140.406 162.531  1.00 23.05           H
ATOM    554  C   LEU A  67     125.177 139.240 160.787  1.00 23.05           C
ATOM    555  O   LEU A  67     124.264 138.600 161.305  1.00 23.05           O
ATOM    556  CB  LEU A  67     125.011 141.738 160.929  1.00 23.05           C
ATOM    557  HB2 LEU A  67     125.726 142.560 160.901  1.00 23.05           H
ATOM    558  HB3 LEU A  67     124.702 141.536 159.903  1.00 23.05           H
ATOM    559  CG  LEU A  67     123.785 142.217 161.713  1.00 23.05           C
ATOM    560  HG  LEU A  67     123.099 141.381 161.844  1.00 23.05           H
ATOM    561  CD1 LEU A  67     124.176 142.758 163.084  1.00 23.05           C
ATOM    562 HD11 LEU A  67     123.293 143.156 163.585  1.00 23.05           H
ATOM    563 HD12 LEU A  67     124.914 143.553 162.970  1.00 23.05           H
ATOM    564 HD13 LEU A  67     124.597 141.959 163.693  1.00 23.05           H
ATOM    565  CD2 LEU A  67     123.079 143.308 160.919  1.00 23.05           C
ATOM    566 HD21 LEU A  67     122.184 143.626 161.453  1.00 23.05           H
ATOM    567 HD22 LEU A  67     122.793 142.922 159.941  1.00 23.05           H
ATOM    568 HD23 LEU A  67     123.745 144.161 160.790  1.00 23.05           H
ATOM    569  N   MET A  68     125.754 138.877 159.646  1.00 33.54           N
ATOM    570  H   MET A  68     126.490 139.452 159.261  1.00 33.54           H
ATOM    571  CA  MET A  68     125.390 137.646 158.949  1.00 33.54           C
ATOM    572  HA  MET A  68     124.312 137.629 158.784  1.00 33.54           H
ATOM    573  C   MET A  68     125.767 136.412 159.759  1.00 33.54           C
ATOM    574  O   MET A  68     125.103 135.380 159.671  1.00 33.54           O
ATOM    575  CB  MET A  68     126.113 137.561 157.603  1.00 33.54           C
ATOM    576  HB2 MET A  68     127.168 137.778 157.764  1.00 33.54           H
ATOM    577  HB3 MET A  68     126.031 136.541 157.227  1.00 33.54           H
ATOM    578  CG  MET A  68     125.573 138.510 156.548  1.00 33.54           C
ATOM    579  HG2 MET A  68     125.518 139.513 156.970  1.00 33.54           H
ATOM    580  HG3 MET A  68     126.264 138.526 155.705  1.00 33.54           H
ATOM    581  SD  MET A  68     123.939 138.027 155.948  1.00 33.54           S
ATOM    582  CE  MET A  68     124.343 136.624 154.902  1.00 33.54           C
ATOM    583  HE1 MET A  68     123.474 136.357 154.301  1.00 33.54           H
ATOM    584  HE2 MET A  68     124.627 135.774 155.523  1.00 33.54           H
ATOM    585  HE3 MET A  68     125.173 136.885 154.246  1.00 33.54           H
ATOM    586  N   MET A  69     126.841 136.515 160.534  1.00 27.03           N
ATOM    587  H   MET A  69     127.330 137.397 160.593  1.00 27.03           H
ATOM    588  CA  MET A  69     127.335 135.389 161.321  1.00 27.03           C
ATOM    589  HA  MET A  69     127.279 134.487 160.711  1.00 27.03           H
ATOM    590  C   MET A  69     126.464 135.170 162.554  1.00 27.03           C
ATOM    591  O   MET A  69     126.388 134.059 163.078  1.00 27.03           O
ATOM    592  CB  MET A  69     128.795 135.607 161.728  1.00 27.03           C
ATOM    593  HB2 MET A  69     128.863 136.513 162.330  1.00 27.03           H
ATOM    594  HB3 MET A  69     129.115 134.764 162.340  1.00 27.03           H
ATOM    595  CG  MET A  69     129.742 135.731 160.541  1.00 27.03           C
ATOM    596  HG2 MET A  69     129.433 136.578 159.929  1.00 27.03           H
ATOM    597  HG3 MET A  69     130.752 135.917 160.906  1.00 27.03           H
ATOM    598  SD  MET A  69     129.742 134.236 159.524  1.00 27.03           S
ATOM    599  CE  MET A  69     130.529 134.814 158.021  1.00 27.03           C
ATOM    600  HE1 MET A  69     130.608 133.989 157.313  1.00 27.03           H
ATOM    601  HE2 MET A  69     131.525 135.189 158.252  1.00 27.03           H
ATOM    602  HE3 MET A  69     129.932 135.613 157.582  1.00 27.03           H
ATOM    603  N   LEU A  70     125.794 136.225 163.004  1.00 23.52           N
ATOM    604  H   LEU A  70     125.956 137.129 162.583  1.00 23.52           H
ATOM    605  CA  LEU A  70     124.796 136.120 164.064  1.00 23.52           C
ATOM    606  HA  LEU A  70     125.227 135.579 164.907  1.00 23.52           H
ATOM    607  C   LEU A  70     123.575 135.344 163.580  1.00 23.52           C
ATOM    608  O   LEU A  70     123.047 134.497 164.298  1.00 23.52           O
ATOM    609  CB  LEU A  70     124.379 137.520 164.525  1.00 23.52           C
ATOM    610  HB2 LEU A  70     125.274 138.057 164.840  1.00 23.52           H
ATOM    611  HB3 LEU A  70     123.960 138.044 163.667  1.00 23.52           H
ATOM    612  CG  LEU A  70     123.348 137.590 165.655  1.00 23.52           C
ATOM    613  HG  LEU A  70     122.450 137.055 165.347  1.00 23.52           H
ATOM    614  CD1 LEU A  70     123.866 136.970 166.946  1.00 23.52           C
ATOM    615 HD11 LEU A  70     123.123 137.102 167.732  1.00 23.52           H
ATOM    616 HD12 LEU A  70     124.799 137.451 167.240  1.00 23.52           H
ATOM    617 HD13 LEU A  70     124.035 135.903 166.799  1.00 23.52           H
ATOM    618  CD2 LEU A  70     122.981 139.049 165.896  1.00 23.52           C
ATOM    619 HD21 LEU A  70     122.221 139.109 166.674  1.00 23.52           H
ATOM    620 HD22 LEU A  70     122.584 139.482 164.977  1.00 23.52           H
ATOM    621 HD23 LEU A  70     123.864 139.607 166.208  1.00 23.52           H
ATOM    622  N   VAL A  71     123.127 135.638 162.365  1.00 33.54           N
ATOM    623  H   VAL A  71     123.596 136.350 161.822  1.00 33.54           H
ATOM    624  CA  VAL A  71     121.975 134.951 161.783  1.00 33.54           C
ATOM    625  HA  VAL A  71     121.176 134.916 162.522  1.00 33.54           H
ATOM    626  C   VAL A  71     122.366 133.517 161.437  1.00 33.54           C
ATOM    627  O   VAL A  71     121.588 132.587 161.636  1.00 33.54           O
ATOM    628  CB  VAL A  71     121.443 135.668 160.520  1.00 33.54           C
ATOM    629  HB  VAL A  71     122.228 135.678 159.763  1.00 33.54           H
ATOM    630  CG1 VAL A  71     120.223 134.946 159.956  1.00 33.54           C
ATOM    631 HG11 VAL A  71     119.890 135.448 159.048  1.00 33.54           H
ATOM    632 HG12 VAL A  71     119.416 134.955 160.689  1.00 33.54           H
ATOM    633 HG13 VAL A  71     120.480 133.915 159.715  1.00 33.54           H
ATOM    634  CG2 VAL A  71     121.061 137.111 160.841  1.00 33.54           C
ATOM    635 HG21 VAL A  71     120.663 137.589 159.946  1.00 33.54           H
ATOM    636 HG22 VAL A  71     121.940 137.664 161.171  1.00 33.54           H
ATOM    637 HG23 VAL A  71     120.305 137.129 161.626  1.00 33.54           H
ATOM    638  N   PHE A  72     123.583 133.334 160.935  1.00 24.53           N
ATOM    639  H   PHE A  72     124.190 134.132 160.806  1.00 24.53           H
ATOM    640  CA  PHE A  72     124.091 132.015 160.572  1.00 24.53           C
ATOM    641  HA  PHE A  72     123.358 131.527 159.931  1.00 24.53           H
ATOM    642  C   PHE A  72     124.304 131.100 161.774  1.00 24.53           C
ATOM    643  O   PHE A  72     123.992 129.912 161.704  1.00 24.53           O
ATOM    644  CB  PHE A  72     125.392 132.180 159.782  1.00 24.53           C
ATOM    645  HB2 PHE A  72     125.199 132.833 158.931  1.00 24.53           H
ATOM    646  HB3 PHE A  72     126.133 132.660 160.421  1.00 24.53           H
ATOM    647  CG  PHE A  72     125.964 130.888 159.269  1.00 24.53           C
ATOM    648  CD1 PHE A  72     125.291 130.150 158.301  1.00 24.53           C
ATOM    649  HD1 PHE A  72     124.339 130.495 157.925  1.00 24.53           H
ATOM    650  CD2 PHE A  72     127.189 130.424 159.738  1.00 24.53           C
ATOM    651  HD2 PHE A  72     127.717 130.978 160.501  1.00 24.53           H
ATOM    652  CE1 PHE A  72     125.837 128.971 157.800  1.00 24.53           C
ATOM    653  HE1 PHE A  72     125.301 128.403 157.055  1.00 24.53           H
ATOM    654  CE2 PHE A  72     127.753 129.258 159.226  1.00 24.53           C
ATOM    655  HE2 PHE A  72     128.716 128.923 159.579  1.00 24.53           H
ATOM    656  CZ  PHE A  72     127.072 128.526 158.258  1.00 24.53           C
ATOM    657  HZ  PHE A  72     127.501 127.617 157.864  1.00 24.53           H
ATOM    658  N   GLY A  73     124.816 131.633 162.879  1.00 24.05           N
ATOM    659  H   GLY A  73     125.073 132.611 162.902  1.00 24.05           H
ATOM    660  CA  GLY A  73     124.991 130.826 164.074  1.00 24.05           C
ATOM    661  HA2 GLY A  73     125.521 129.913 163.805  1.00 24.05           H
ATOM    662  HA3 GLY A  73     125.586 131.372 164.805  1.00 24.05           H
ATOM    663  C   GLY A  73     123.672 130.436 164.710  1.00 24.05           C
ATOM    664  O   GLY A  73     123.519 129.320 165.204  1.00 24.05           O
ATOM    665  N   GLU A  74     122.706 131.347 164.689  1.00 24.42           N
ATOM    666  H   GLU A  74     122.890 132.262 164.300  1.00 24.42           H
ATOM    667  CA  GLU A  74     121.365 131.066 165.196  1.00 24.42           C
ATOM    668  HA  GLU A  74     121.437 130.623 166.189  1.00 24.42           H
ATOM    669  C   GLU A  74     120.643 130.071 164.290  1.00 24.42           C
ATOM    670  O   GLU A  74     119.883 129.228 164.763  1.00 24.42           O
ATOM    671  CB  GLU A  74     120.558 132.364 165.291  1.00 24.42           C
ATOM    672  HB2 GLU A  74     120.650 132.897 164.345  1.00 24.42           H
ATOM    673  HB3 GLU A  74     119.510 132.111 165.448  1.00 24.42           H
ATOM    674  CG  GLU A  74     121.003 133.282 166.422  1.00 24.42           C
ATOM    675  HG2 GLU A  74     120.811 132.785 167.373  1.00 24.42           H
ATOM    676  HG3 GLU A  74     122.076 133.457 166.340  1.00 24.42           H
ATOM    677  CD  GLU A  74     120.291 134.622 166.405  1.00 24.42           C
ATOM    678  OE1 GLU A  74     119.406 134.845 165.551  1.00 24.42           O
ATOM    679  OE2 GLU A  74     120.610 135.470 167.266  1.00 24.42           O
ATOM    680  N   MET A  75     120.895 130.157 162.988  1.00 33.54           N
ATOM    681  H   MET A  75     121.495 130.897 162.649  1.00 33.54           H
ATOM    682  CA  MET A  75     120.348 129.209 162.023  1.00 33.54           C
ATOM    683  HA  MET A  75     119.265 129.173 162.139  1.00 33.54           H
ATOM    684  C   MET A  75     120.907 127.808 162.261  1.00 33.54           C
ATOM    685  O   MET A  75     120.182 126.817 162.172  1.00 33.54           O
ATOM    686  CB  MET A  75     120.691 129.666 160.603  1.00 33.54           C
ATOM    687  HB2 MET A  75     120.307 130.675 160.454  1.00 33.54           H
ATOM    688  HB3 MET A  75     121.776 129.703 160.511  1.00 33.54           H
ATOM    689  CG  MET A  75     120.144 128.770 159.503  1.00 33.54           C
ATOM    690  HG2 MET A  75     119.969 127.772 159.903  1.00 33.54           H
ATOM    691  HG3 MET A  75     119.191 129.177 159.163  1.00 33.54           H
ATOM    692  SD  MET A  75     121.269 128.638 158.096  1.00 33.54           S
ATOM    693  CE  MET A  75     122.577 127.591 158.750  1.00 33.54           C
ATOM    694  HE1 MET A  75     123.278 127.346 157.952  1.00 33.54           H
ATOM    695  HE2 MET A  75     122.147 126.672 159.147  1.00 33.54           H
ATOM    696  HE3 MET A  75     123.106 128.117 159.545  1.00 33.54           H
ATOM    697  N   THR A  76     122.200 127.728 162.554  1.00 17.52           N
ATOM    698  H   THR A  76     122.755 128.573 162.583  1.00 17.52           H
ATOM    699  CA  THR A  76     122.854 126.458 162.861  1.00 17.52           C
ATOM    700  HA  THR A  76     122.672 125.757 162.047  1.00 17.52           H
ATOM    701  C   THR A  76     122.286 125.850 164.138  1.00 17.52           C
ATOM    702  O   THR A  76     122.132 124.633 164.234  1.00 17.52           O
ATOM    703  CB  THR A  76     124.377 126.636 163.029  1.00 17.52           C
ATOM    704  HB  THR A  76     124.572 127.323 163.853  1.00 17.52           H
ATOM    705  OG1 THR A  76     124.924 127.182 161.822  1.00 17.52           O
ATOM    706  HG1 THR A  76     124.804 126.541 161.117  1.00 17.52           H
ATOM    707  CG2 THR A  76     125.071 125.309 163.312  1.00 17.52           C
ATOM    708 HG21 THR A  76     126.151 125.443 163.255  1.00 17.52           H
ATOM    709 HG22 THR A  76     124.760 124.567 162.578  1.00 17.52           H
ATOM    710 HG23 THR A  76     124.807 124.963 164.311  1.00 17.52           H
ATOM    711  N   ASP A  77     121.957 126.691 165.113  1.00 25.84           N
ATOM    712  H   ASP A  77     122.103 127.684 164.988  1.00 25.84           H
ATOM    713  CA  ASP A  77     121.351 126.225 166.356  1.00 25.84           C
ATOM    714  HA  ASP A  77     122.000 125.473 166.805  1.00 25.84           H
ATOM    715  C   ASP A  77     119.989 125.582 166.104  1.00 25.84           C
ATOM    716  O   ASP A  77     119.636 124.596 166.747  1.00 25.84           O
ATOM    717  CB  ASP A  77     121.195 127.393 167.333  1.00 25.84           C
ATOM    718  HB2 ASP A  77     122.138 127.936 167.394  1.00 25.84           H
ATOM    719  HB3 ASP A  77     120.427 128.068 166.957  1.00 25.84           H
ATOM    720  CG  ASP A  77     120.801 126.938 168.725  1.00 25.84           C
ATOM    721  OD1 ASP A  77     121.115 125.791 169.108  1.00 25.84           O
ATOM    722  OD2 ASP A  77     120.187 127.737 169.463  1.00 25.84           O
ATOM    723  N   ILE A  78     119.223 126.126 165.163  1.00 19.54           N
ATOM    724  H   ILE A  78     119.554 126.942 164.667  1.00 19.54           H
ATOM    725  CA  ILE A  78     117.924 125.559 164.807  1.00 19.54           C
ATOM    726  HA  ILE A  78     117.337 125.435 165.717  1.00 19.54           H
ATOM    727  C   ILE A  78     118.114 124.175 164.191  1.00 19.54           C
ATOM    728  O   ILE A  78     117.385 123.242 164.528  1.00 19.54           O
ATOM    729  CB  ILE A  78     117.132 126.466 163.836  1.00 19.54           C
ATOM    730  HB  ILE A  78     117.743 126.650 162.953  1.00 19.54           H
ATOM    731  CG1 ILE A  78     116.814 127.805 164.512  1.00 19.54           C
ATOM    732 HG12 ILE A  78     116.040 127.644 165.263  1.00 19.54           H
ATOM    733 HG13 ILE A  78     117.706 128.166 165.024  1.00 19.54           H
ATOM    734  CG2 ILE A  78     115.834 125.785 163.401  1.00 19.54           C
ATOM    735 HG21 ILE A  78     115.284 126.433 162.717  1.00 19.54           H
ATOM    736 HG22 ILE A  78     115.214 125.572 164.272  1.00 19.54           H
ATOM    737 HG23 ILE A  78     116.061 124.853 162.885  1.00 19.54           H
ATOM    738  CD1 ILE A  78     116.352 128.896 163.568  1.00 19.54           C
ATOM    739 HD11 ILE A  78     116.234 129.824 164.128  1.00 19.54           H
ATOM    740 HD12 ILE A  78     115.393 128.624 163.126  1.00 19.54           H
ATOM    741 HD13 ILE A  78     117.090 129.039 162.780  1.00 19.54           H
ATOM    742  N   PHE A  79     119.094 124.023 163.307  1.00 20.85           N
ATOM    743  H   PHE A  79     119.668 124.815 163.051  1.00 20.85           H
ATOM    744  CA  PHE A  79     119.384 122.715 162.727  1.00 20.85           C
ATOM    745  HA  PHE A  79     118.459 122.292 162.335  1.00 20.85           H
ATOM    746  C   PHE A  79     119.928 121.739 163.766  1.00 20.85           C
ATOM    747  O   PHE A  79     119.657 120.542 163.687  1.00 20.85           O
ATOM    748  CB  PHE A  79     120.408 122.817 161.596  1.00 20.85           C
ATOM    749  HB2 PHE A  79     121.205 123.499 161.893  1.00 20.85           H
ATOM    750  HB3 PHE A  79     120.845 121.829 161.453  1.00 20.85           H
ATOM    751  CG  PHE A  79     119.832 123.254 160.278  1.00 20.85           C
ATOM    752  CD1 PHE A  79     119.067 122.373 159.520  1.00 20.85           C
ATOM    753  HD1 PHE A  79     118.798 121.409 159.926  1.00 20.85           H
ATOM    754  CD2 PHE A  79     120.133 124.506 159.753  1.00 20.85           C
ATOM    755  HD2 PHE A  79     120.699 125.213 160.341  1.00 20.85           H
ATOM    756  CE1 PHE A  79     118.665 122.708 158.229  1.00 20.85           C
ATOM    757  HE1 PHE A  79     118.090 122.006 157.642  1.00 20.85           H
ATOM    758  CE2 PHE A  79     119.749 124.843 158.458  1.00 20.85           C
ATOM    759  HE2 PHE A  79     120.032 125.800 158.045  1.00 20.85           H
ATOM    760  CZ  PHE A  79     119.015 123.942 157.692  1.00 20.85           C
ATOM    761  HZ  PHE A  79     118.724 124.198 156.684  1.00 20.85           H
ATOM    762  N   ALA A  80     120.711 122.228 164.722  1.00 25.42           N
ATOM    763  H   ALA A  80     120.946 123.211 164.727  1.00 25.42           H
ATOM    764  CA  ALA A  80     121.256 121.371 165.770  1.00 25.42           C
ATOM    765  HA  ALA A  80     121.700 120.491 165.303  1.00 25.42           H
ATOM    766  C   ALA A  80     120.146 120.898 166.705  1.00 25.42           C
ATOM    767  O   ALA A  80     120.090 119.723 167.067  1.00 25.42           O
ATOM    768  CB  ALA A  80     122.336 122.106 166.552  1.00 25.42           C
ATOM    769  HB1 ALA A  80     123.134 122.410 165.875  1.00 25.42           H
ATOM    770  HB2 ALA A  80     122.745 121.444 167.316  1.00 25.42           H
ATOM    771  HB3 ALA A  80     121.910 122.988 167.030  1.00 25.42           H
ATOM    772  N   ASN A  81     119.255 121.805 167.089  1.00 20.52           N
ATOM    773  H   ASN A  81     119.361 122.769 166.800  1.00 20.52           H
ATOM    774  CA  ASN A  81     118.105 121.442 167.911  1.00 20.52           C
ATOM    775  HA  ASN A  81     118.452 120.976 168.834  1.00 20.52           H
ATOM    776  C   ASN A  81     117.228 120.437 167.171  1.00 20.52           C
ATOM    777  O   ASN A  81     116.701 119.504 167.774  1.00 20.52           O
ATOM    778  CB  ASN A  81     117.279 122.686 168.245  1.00 20.52           C
ATOM    779  HB2 ASN A  81     117.272 123.354 167.385  1.00 20.52           H
ATOM    780  HB3 ASN A  81     116.254 122.380 168.457  1.00 20.52           H
ATOM    781  CG  ASN A  81     117.804 123.425 169.456  1.00 20.52           C
ATOM    782  OD1 ASN A  81     117.876 122.872 170.551  1.00 20.52           O
ATOM    783  ND2 ASN A  81     118.163 124.684 169.271  1.00 20.52           N
ATOM    784 HD22 ASN A  81     118.454 125.238 170.062  1.00 20.52           H
ATOM    785 HD21 ASN A  81     118.174 125.069 168.338  1.00 20.52           H
ATOM    786  N   ALA A  82     117.060 120.638 165.869  1.00 20.35           N
ATOM    787  H   ALA A  82     117.488 121.438 165.424  1.00 20.35           H
ATOM    788  CA  ALA A  82     116.242 119.742 165.059  1.00 20.35           C
ATOM    789  HA  ALA A  82     115.291 119.595 165.570  1.00 20.35           H
ATOM    790  C   ALA A  82     116.899 118.374 164.899  1.00 20.35           C
ATOM    791  O   ALA A  82     116.229 117.353 165.030  1.00 20.35           O
ATOM    792  CB  ALA A  82     115.968 120.362 163.695  1.00 20.35           C
ATOM    793  HB1 ALA A  82     115.457 121.317 163.824  1.00 20.35           H
ATOM    794  HB2 ALA A  82     115.337 119.692 163.110  1.00 20.35           H
ATOM    795  HB3 ALA A  82     116.909 120.524 163.167  1.00 20.35           H
ATOM    796  N   GLY A  83     118.194 118.327 164.607  1.00 14.89           N
ATOM    797  H   GLY A  83     118.730 119.181 164.531  1.00 14.89           H
ATOM    798  CA  GLY A  83     118.854 117.053 164.375  1.00 14.89           C
ATOM    799  HA2 GLY A  83     118.364 116.557 163.537  1.00 14.89           H
ATOM    800  HA3 GLY A  83     119.896 117.233 164.113  1.00 14.89           H
ATOM    801  C   GLY A  83     118.808 116.115 165.566  1.00 14.89           C
ATOM    802  O   GLY A  83     118.533 114.925 165.416  1.00 14.89           O
ATOM    803  N   ASN A  84     119.068 116.648 166.755  1.00 23.43           N
ATOM    804  H   ASN A  84     119.297 117.630 166.819  1.00 23.43           H
ATOM    805  CA  ASN A  84     119.049 115.854 167.979  1.00 23.43           C
ATOM    806  HA  ASN A  84     119.636 114.948 167.825  1.00 23.43           H
ATOM    807  C   ASN A  84     117.634 115.436 168.374  1.00 23.43           C
ATOM    808  O   ASN A  84     117.434 114.402 169.010  1.00 23.43           O
ATOM    809  CB  ASN A  84     119.673 116.666 169.117  1.00 23.43           C
ATOM    810  HB2 ASN A  84     119.242 117.667 169.121  1.00 23.43           H
ATOM    811  HB3 ASN A  84     119.440 116.182 170.065  1.00 23.43           H
ATOM    812  CG  ASN A  84     121.178 116.769 169.000  1.00 23.43           C
ATOM    813  OD1 ASN A  84     121.901 115.847 169.369  1.00 23.43           O
ATOM    814  ND2 ASN A  84     121.661 117.894 168.499  1.00 23.43           N
ATOM    815 HD22 ASN A  84     122.661 118.015 168.419  1.00 23.43           H
ATOM    816 HD21 ASN A  84     121.032 118.614 168.173  1.00 23.43           H
ATOM    817  N   LEU A  85     116.657 116.262 168.016  1.00 25.66           N
ATOM    818  H   LEU A  85     116.885 117.103 167.504  1.00 25.66           H
ATOM    819  CA  LEU A  85     115.257 116.013 168.343  1.00 25.66           C
ATOM    820  HA  LEU A  85     115.204 115.550 169.329  1.00 25.66           H
ATOM    821  C   LEU A  85     114.574 115.080 167.348  1.00 25.66           C
ATOM    822  O   LEU A  85     113.695 114.302 167.716  1.00 25.66           O
ATOM    823  CB  LEU A  85     114.513 117.350 168.379  1.00 25.66           C
ATOM    824  HB2 LEU A  85     115.054 118.023 169.044  1.00 25.66           H
ATOM    825  HB3 LEU A  85     114.546 117.776 167.377  1.00 25.66           H
ATOM    826  CG  LEU A  85     113.048 117.316 168.825  1.00 25.66           C
ATOM    827  HG  LEU A  85     112.504 116.620 168.188  1.00 25.66           H
ATOM    828  CD1 LEU A  85     112.908 116.865 170.274  1.00 25.66           C
ATOM    829 HD11 LEU A  85     111.866 116.943 170.584  1.00 25.66           H
ATOM    830 HD12 LEU A  85     113.524 117.493 170.918  1.00 25.66           H
ATOM    831 HD13 LEU A  85     113.227 115.827 170.368  1.00 25.66           H
ATOM    832  CD2 LEU A  85     112.432 118.699 168.657  1.00 25.66           C
ATOM    833 HD21 LEU A  85     111.383 118.669 168.951  1.00 25.66           H
ATOM    834 HD22 LEU A  85     112.501 119.005 167.613  1.00 25.66           H
ATOM    835 HD23 LEU A  85     112.963 119.418 169.281  1.00 25.66           H
ATOM    836  N   GLU A  86     114.957 115.167 166.079  1.00 27.96           N
ATOM    837  H   GLU A  86     115.670 115.833 165.814  1.00 27.96           H
ATOM    838  CA  GLU A  86     114.361 114.327 165.044  1.00 27.96           C
ATOM    839  HA  GLU A  86     113.305 114.194 165.275  1.00 27.96           H
ATOM    840  C   GLU A  86     114.977 112.932 165.013  1.00 27.96           C
ATOM    841  O   GLU A  86     114.368 111.997 164.499  1.00 27.96           O
ATOM    842  CB  GLU A  86     114.477 114.980 163.663  1.00 27.96           C
ATOM    843  HB2 GLU A  86     115.533 115.093 163.417  1.00 27.96           H
ATOM    844  HB3 GLU A  86     114.037 114.298 162.935  1.00 27.96           H
ATOM    845  CG  GLU A  86     113.796 116.337 163.501  1.00 27.96           C
ATOM    846  HG2 GLU A  86     114.556 117.115 163.446  1.00 27.96           H
ATOM    847  HG3 GLU A  86     113.261 116.341 162.554  1.00 27.96           H
ATOM    848  CD  GLU A  86     112.814 116.684 164.605  1.00 27.96           C
ATOM    849  OE1 GLU A  86     111.822 115.944 164.784  1.00 27.96           O
ATOM    850  OE2 GLU A  86     113.000 117.720 165.278  1.00 27.96           O
ATOM    851  N   ASP A  87     116.157 112.783 165.604  1.00 24.16           N
ATOM    852  H   ASP A  87     116.661 113.597 165.925  1.00 24.16           H
ATOM    853  CA  ASP A  87     116.710 111.459 165.877  1.00 24.16           C
ATOM    854  HA  ASP A  87     116.792 110.892 164.949  1.00 24.16           H
ATOM    855  C   ASP A  87     115.781 110.705 166.825  1.00 24.16           C
ATOM    856  O   ASP A  87     115.678 109.479 166.775  1.00 24.16           O
ATOM    857  CB  ASP A  87     118.088 111.582 166.532  1.00 24.16           C
ATOM    858  HB2 ASP A  87     118.030 112.298 167.352  1.00 24.16           H
ATOM    859  HB3 ASP A  87     118.369 110.612 166.940  1.00 24.16           H
ATOM    860  CG  ASP A  87     119.169 112.024 165.564  1.00 24.16           C
ATOM    861  OD1 ASP A  87     119.009 111.877 164.333  1.00 24.16           O
ATOM    862  OD2 ASP A  87     120.219 112.502 166.045  1.00 24.16           O
ATOM    863  N   LEU A  88     115.114 111.454 167.697  1.00 25.85           N
ATOM    864  H   LEU A  88     115.238 112.456 167.665  1.00 25.85           H
ATOM    865  CA  LEU A  88     114.205 110.898 168.693  1.00 25.85           C
ATOM    866  HA  LEU A  88     114.592 109.927 169.003  1.00 25.85           H
ATOM    867  C   LEU A  88     112.784 110.688 168.171  1.00 25.85           C
ATOM    868  O   LEU A  88     112.049 109.870 168.722  1.00 25.85           O
ATOM    869  CB  LEU A  88     114.184 111.830 169.908  1.00 25.85           C
ATOM    870  HB2 LEU A  88     115.216 112.070 170.163  1.00 25.85           H
ATOM    871  HB3 LEU A  88     113.698 112.757 169.604  1.00 25.85           H
ATOM    872  CG  LEU A  88     113.486 111.338 171.180  1.00 25.85           C
ATOM    873  HG  LEU A  88     112.453 111.087 170.944  1.00 25.85           H
ATOM    874  CD1 LEU A  88     114.168 110.110 171.772  1.00 25.85           C
ATOM    875 HD11 LEU A  88     113.692 109.849 172.718  1.00 25.85           H
ATOM    876 HD12 LEU A  88     115.224 110.319 171.942  1.00 25.85           H
ATOM    877 HD13 LEU A  88     114.069 109.270 171.084  1.00 25.85           H
ATOM    878  CD2 LEU A  88     113.483 112.463 172.208  1.00 25.85           C
ATOM    879 HD21 LEU A  88     112.971 112.129 173.110  1.00 25.85           H
ATOM    880 HD22 LEU A  88     112.960 113.328 171.801  1.00 25.85           H
ATOM    881 HD23 LEU A  88     114.508 112.741 172.454  1.00 25.85           H
ATOM    882  N   MET A  89     112.382 111.421 167.137  1.00 36.49           N
ATOM    883  H   MET A  89     113.044 112.036 166.685  1.00 36.49           H
ATOM    884  CA  MET A  89     111.012 111.348 166.633  1.00 36.49           C
ATOM    885  HA  MET A  89     110.535 110.494 167.115  1.00 36.49           H
ATOM    886  C   MET A  89     110.857 111.109 165.132  1.00 36.49           C
ATOM    887  O   MET A  89     110.385 110.041 164.745  1.00 36.49           O
ATOM    888  CB  MET A  89     110.219 112.593 167.043  1.00 36.49           C
ATOM    889  HB2 MET A  89     110.679 113.473 166.594  1.00 36.49           H
ATOM    890  HB3 MET A  89     109.206 112.495 166.652  1.00 36.49           H
ATOM    891  CG  MET A  89     110.131 112.797 168.549  1.00 36.49           C
ATOM    892  HG2 MET A  89     109.875 111.846 169.015  1.00 36.49           H
ATOM    893  HG3 MET A  89     111.106 113.112 168.923  1.00 36.49           H
ATOM    894  SD  MET A  89     108.886 114.018 169.025  1.00 36.49           S
ATOM    895  CE  MET A  89     109.631 115.555 168.482  1.00 36.49           C
ATOM    896  HE1 MET A  89     108.990 116.390 168.767  1.00 36.49           H
ATOM    897  HE2 MET A  89     109.749 115.543 167.398  1.00 36.49           H
ATOM    898  HE3 MET A  89     110.606 115.669 168.954  1.00 36.49           H
ATOM    899  N   SER A  90     111.211 112.072 164.285  1.00 39.97           N
ATOM    900  H   SER A  90     111.612 112.928 164.639  1.00 39.97           H
ATOM    901  CA  SER A  90     111.049 111.907 162.840  1.00 39.97           C
ATOM    902  HA  SER A  90     110.350 111.087 162.676  1.00 39.97           H
ATOM    903  C   SER A  90     110.503 113.097 162.052  1.00 39.97           C
ATOM    904  O   SER A  90     109.738 112.896 161.110  1.00 39.97           O
ATOM    905  CB  SER A  90     112.380 111.492 162.210  1.00 39.97           C
ATOM    906  HB2 SER A  90     112.233 111.324 161.143  1.00 39.97           H
ATOM    907  HB3 SER A  90     113.109 112.291 162.346  1.00 39.97           H
ATOM    908  OG  SER A  90     112.873 110.302 162.800  1.00 39.97           O
ATOM    909  HG  SER A  90     113.202 110.515 163.678  1.00 39.97           H
ATOM    910  N   PHE A 104     110.927 114.307 162.406  1.00 42.78           N
ATOM    911  H   PHE A 104     111.529 114.389 163.212  1.00 42.78           H
ATOM    912  CA  PHE A 104     110.591 115.540 161.693  1.00 42.78           C
ATOM    913  HA  PHE A 104     111.122 116.353 162.187  1.00 42.78           H
ATOM    914  C   PHE A 104     109.125 115.966 161.654  1.00 42.78           C
ATOM    915  O   PHE A 104     108.215 115.159 161.471  1.00 42.78           O
ATOM    916  CB  PHE A 104     111.085 115.494 160.243  1.00 42.78           C
ATOM    917  HB2 PHE A 104     111.064 114.462 159.897  1.00 42.78           H
ATOM    918  HB3 PHE A 104     110.402 116.073 159.621  1.00 42.78           H
ATOM    919  CG  PHE A 104     112.474 116.035 160.056  1.00 42.78           C
ATOM    920  CD1 PHE A 104     112.681 117.403 159.912  1.00 42.78           C
ATOM    921  HD1 PHE A 104     111.836 118.074 159.877  1.00 42.78           H
ATOM    922  CD2 PHE A 104     113.572 115.180 160.050  1.00 42.78           C
ATOM    923  HD2 PHE A 104     113.422 114.113 160.127  1.00 42.78           H
ATOM    924  CE1 PHE A 104     113.970 117.919 159.826  1.00 42.78           C
ATOM    925  HE1 PHE A 104     114.122 118.983 159.725  1.00 42.78           H
ATOM    926  CE2 PHE A 104     114.867 115.688 159.968  1.00 42.78           C
ATOM    927  HE2 PHE A 104     115.714 115.017 159.984  1.00 42.78           H
ATOM    928  CZ  PHE A 104     115.066 117.063 159.883  1.00 42.78           C
ATOM    929  HZ  PHE A 104     116.069 117.462 159.849  1.00 42.78           H
ATOM    930  N   MET A 105     108.912 117.272 161.776  1.00 68.07           N
ATOM    931  H   MET A 105     109.574 117.845 162.279  1.00 68.07           H
ATOM    932  CA  MET A 105     107.788 117.931 161.116  1.00 68.07           C
ATOM    933  HA  MET A 105     107.614 117.424 160.166  1.00 68.07           H
ATOM    934  C   MET A 105     108.066 119.400 160.808  1.00 68.07           C
ATOM    935  O   MET A 105     107.898 119.836 159.670  1.00 68.07           O
ATOM    936  CB  MET A 105     106.510 117.810 161.950  1.00 68.07           C
ATOM    937  HB2 MET A 105     106.429 116.791 162.328  1.00 68.07           H
ATOM    938  HB3 MET A 105     106.569 118.489 162.801  1.00 68.07           H
ATOM    939  CG  MET A 105     105.256 118.131 161.151  1.00 68.07           C
ATOM    940  HG2 MET A 105     105.327 119.150 160.771  1.00 68.07           H
ATOM    941  HG3 MET A 105     105.193 117.444 160.307  1.00 68.07           H
ATOM    942  SD  MET A 105     103.757 117.978 162.142  1.00 68.07           S
ATOM    943  CE  MET A 105     102.490 117.937 160.869  1.00 68.07           C
ATOM    944  HE1 MET A 105     101.509 117.859 161.336  1.00 68.07           H
ATOM    945  HE2 MET A 105     102.652 117.076 160.221  1.00 68.07           H
ATOM    946  HE3 MET A 105     102.538 118.851 160.277  1.00 68.07           H
ATOM    947  N   ASN A 106     108.479 120.166 161.813  1.00 56.78           N
ATOM    948  H   ASN A 106     108.652 119.760 162.720  1.00 56.78           H
ATOM    949  CA  ASN A 106     108.647 121.609 161.662  1.00 56.78           C
ATOM    950  HA  ASN A 106     108.185 121.916 160.722  1.00 56.78           H
ATOM    951  C   ASN A 106     110.107 122.056 161.638  1.00 56.78           C
ATOM    952  O   ASN A 106     110.763 122.115 162.678  1.00 56.78           O
ATOM    953  CB  ASN A 106     107.917 122.330 162.797  1.00 56.78           C
ATOM    954  HB2 ASN A 106     106.928 121.891 162.920  1.00 56.78           H
ATOM    955  HB3 ASN A 106     108.478 122.207 163.723  1.00 56.78           H
ATOM    956  CG  ASN A 106     107.745 123.806 162.514  1.00 56.78           C
ATOM    957  OD1 ASN A 106     107.288 124.182 161.437  1.00 56.78           O
ATOM    958  ND2 ASN A 106     108.117 124.649 163.463  1.00 56.78           N
ATOM    959 HD22 ASN A 106     107.992 125.640 163.314  1.00 56.78           H
ATOM    960 HD21 ASN A 106     108.528 124.306 164.317  1.00 56.78           H
ATOM    961  N   LEU A 107     110.606 122.380 160.450  1.00 47.10           N
ATOM    962  H   LEU A 107     110.028 122.278 159.628  1.00 47.10           H
ATOM    963  CA  LEU A 107     111.957 122.909 160.277  1.00 47.10           C
ATOM    964  HA  LEU A 107     112.275 123.380 161.208  1.00 47.10           H
ATOM    965  C   LEU A 107     111.991 123.968 159.177  1.00 47.10           C
ATOM    966  O   LEU A 107     112.636 125.006 159.316  1.00 47.10           O
ATOM    967  CB  LEU A 107     112.914 121.756 159.952  1.00 47.10           C
ATOM    968  HB2 LEU A 107     112.791 121.016 160.742  1.00 47.10           H
ATOM    969  HB3 LEU A 107     112.570 121.288 159.030  1.00 47.10           H
ATOM    970  CG  LEU A 107     114.423 121.995 159.805  1.00 47.10           C
ATOM    971  HG  LEU A 107     114.912 121.027 159.910  1.00 47.10           H
ATOM    972  CD1 LEU A 107     114.787 122.525 158.425  1.00 47.10           C
ATOM    973 HD11 LEU A 107     115.871 122.526 158.313  1.00 47.10           H
ATOM    974 HD12 LEU A 107     114.416 123.543 158.308  1.00 47.10           H
ATOM    975 HD13 LEU A 107     114.348 121.887 157.658  1.00 47.10           H
ATOM    976  CD2 LEU A 107     114.993 122.907 160.884  1.00 47.10           C
ATOM    977 HD21 LEU A 107     116.081 122.909 160.822  1.00 47.10           H
ATOM    978 HD22 LEU A 107     114.692 122.544 161.867  1.00 47.10           H
ATOM    979 HD23 LEU A 107     114.625 123.923 160.746  1.00 47.10           H
ATOM    980  N   GLU A 108     111.298 123.689 158.079  1.00 53.53           N
ATOM    981  H   GLU A 108     110.786 122.822 158.018  1.00 53.53           H
ATOM    982  CA  GLU A 108     111.266 124.584 156.925  1.00 53.53           C
ATOM    983  HA  GLU A 108     112.289 124.793 156.614  1.00 53.53           H
ATOM    984  C   GLU A 108     110.589 125.921 157.219  1.00 53.53           C
ATOM    985  O   GLU A 108     110.941 126.944 156.632  1.00 53.53           O
ATOM    986  CB  GLU A 108     110.544 123.878 155.773  1.00 53.53           C
ATOM    987  HB2 GLU A 108     110.953 122.872 155.679  1.00 53.53           H
ATOM    988  HB3 GLU A 108     109.486 123.797 156.022  1.00 53.53           H
ATOM    989  CG  GLU A 108     110.682 124.577 154.429  1.00 53.53           C
ATOM    990  HG2 GLU A 108     110.302 125.594 154.518  1.00 53.53           H
ATOM    991  HG3 GLU A 108     111.739 124.622 154.164  1.00 53.53           H
ATOM    992  CD  GLU A 108     109.925 123.868 153.320  1.00 53.53           C
ATOM    993  OE1 GLU A 108     109.393 122.762 153.550  1.00 53.53           O
ATOM    994  OE2 GLU A 108     109.871 124.420 152.200  1.00 53.53           O
ATOM    995  N   GLU A 109     109.626 125.917 158.134  1.00 53.41           N
ATOM    996  H   GLU A 109     109.389 125.054 158.602  1.00 53.41           H
ATOM    997  CA  GLU A 109     108.901 127.130 158.507  1.00 53.41           C
ATOM    998  HA  GLU A 109     108.445 127.558 157.615  1.00 53.41           H
ATOM    999  C   GLU A 109     109.825 128.180 159.120  1.00 53.41           C
ATOM   1000  O   GLU A 109     109.694 129.374 158.850  1.00 53.41           O
ATOM   1001  CB  GLU A 109     107.803 126.782 159.516  1.00 53.41           C
ATOM   1002  HB2 GLU A 109     107.200 125.970 159.108  1.00 53.41           H
ATOM   1003  HB3 GLU A 109     108.275 126.430 160.433  1.00 53.41           H
ATOM   1004  CG  GLU A 109     106.880 127.941 159.861  1.00 53.41           C
ATOM   1005  HG2 GLU A 109     107.474 128.770 160.246  1.00 53.41           H
ATOM   1006  HG3 GLU A 109     106.372 128.269 158.953  1.00 53.41           H
ATOM   1007  CD  GLU A 109     105.844 127.557 160.901  1.00 53.41           C
ATOM   1008  OE1 GLU A 109     106.225 127.208 162.039  1.00 53.41           O
ATOM   1009  OE2 GLU A 109     104.636 127.615 160.587  1.00 53.41           O
ATOM   1010  N   ASP A 110     110.757 127.733 159.954  1.00 45.16           N
ATOM   1011  H   ASP A 110     110.836 126.739 160.121  1.00 45.16           H
ATOM   1012  CA  ASP A 110     111.688 128.638 160.621  1.00 45.16           C
ATOM   1013  HA  ASP A 110     111.129 129.463 161.062  1.00 45.16           H
ATOM   1014  C   ASP A 110     112.673 129.208 159.606  1.00 45.16           C
ATOM   1015  O   ASP A 110     113.084 130.364 159.696  1.00 45.16           O
ATOM   1016  CB  ASP A 110     112.451 127.901 161.724  1.00 45.16           C
ATOM   1017  HB2 ASP A 110     112.905 127.003 161.303  1.00 45.16           H
ATOM   1018  HB3 ASP A 110     113.244 128.550 162.096  1.00 45.16           H
ATOM   1019  CG  ASP A 110     111.560 127.507 162.885  1.00 45.16           C
ATOM   1020  OD1 ASP A 110     110.840 128.382 163.412  1.00 45.16           O
ATOM   1021  OD2 ASP A 110     111.582 126.324 163.286  1.00 45.16           O
ATOM   1022  N   MET A 111     113.038 128.384 158.630  1.00 35.74           N
ATOM   1023  H   MET A 111     112.651 127.451 158.606  1.00 35.74           H
ATOM   1024  CA  MET A 111     113.958 128.795 157.574  1.00 35.74           C
ATOM   1025  HA  MET A 111     114.823 129.274 158.032  1.00 35.74           H
ATOM   1026  C   MET A 111     113.305 129.794 156.624  1.00 35.74           C
ATOM   1027  O   MET A 111     113.964 130.688 156.094  1.00 35.74           O
ATOM   1028  CB  MET A 111     114.428 127.576 156.781  1.00 35.74           C
ATOM   1029  HB2 MET A 111     114.855 126.851 157.473  1.00 35.74           H
ATOM   1030  HB3 MET A 111     113.566 127.120 156.294  1.00 35.74           H
ATOM   1031  CG  MET A 111     115.459 127.918 155.716  1.00 35.74           C
ATOM   1032  HG2 MET A 111     115.719 127.005 155.181  1.00 35.74           H
ATOM   1033  HG3 MET A 111     115.010 128.615 155.009  1.00 35.74           H
ATOM   1034  SD  MET A 111     116.974 128.659 156.355  1.00 35.74           S
ATOM   1035  CE  MET A 111     117.656 127.291 157.275  1.00 35.74           C
ATOM   1036  HE1 MET A 111     118.693 127.510 157.525  1.00 35.74           H
ATOM   1037  HE2 MET A 111     117.618 126.387 156.667  1.00 35.74           H
ATOM   1038  HE3 MET A 111     117.085 127.141 158.191  1.00 35.74           H
ATOM   1039  N   THR A 112     112.002 129.651 156.415  1.00 35.94           N
ATOM   1040  H   THR A 112     111.510 128.879 156.847  1.00 35.94           H
ATOM   1041  CA  THR A 112     111.247 130.608 155.613  1.00 35.94           C
ATOM   1042  HA  THR A 112     111.658 130.634 154.604  1.00 35.94           H
ATOM   1043  C   THR A 112     111.394 131.996 156.229  1.00 35.94           C
ATOM   1044  O   THR A 112     111.579 132.984 155.518  1.00 35.94           O
ATOM   1045  CB  THR A 112     109.754 130.230 155.533  1.00 35.94           C
ATOM   1046  HB  THR A 112     109.312 130.284 156.527  1.00 35.94           H
ATOM   1047  OG1 THR A 112     109.632 128.891 155.036  1.00 35.94           O
ATOM   1048  HG1 THR A 112     110.093 128.300 155.636  1.00 35.94           H
ATOM   1049  CG2 THR A 112     108.996 131.163 154.596  1.00 35.94           C
ATOM   1050 HG21 THR A 112     107.962 130.829 154.512  1.00 35.94           H
ATOM   1051 HG22 THR A 112     109.460 131.151 153.610  1.00 35.94           H
ATOM   1052 HG23 THR A 112     109.013 132.178 154.993  1.00 35.94           H
ATOM   1053  N   ARG A 113     111.330 132.066 157.555  1.00 32.46           N
ATOM   1054  H   ARG A 113     111.182 131.218 158.086  1.00 32.46           H
ATOM   1055  CA  ARG A 113     111.480 133.328 158.274  1.00 32.46           C
ATOM   1056  HA  ARG A 113     110.869 134.079 157.773  1.00 32.46           H
ATOM   1057  C   ARG A 113     112.921 133.831 158.265  1.00 32.46           C
ATOM   1058  O   ARG A 113     113.163 135.027 158.117  1.00 32.46           O
ATOM   1059  CB  ARG A 113     110.987 133.162 159.715  1.00 32.46           C
ATOM   1060  HB2 ARG A 113     110.053 132.600 159.698  1.00 32.46           H
ATOM   1061  HB3 ARG A 113     111.722 132.584 160.274  1.00 32.46           H
ATOM   1062  CG  ARG A 113     110.740 134.482 160.434  1.00 32.46           C
ATOM   1063  HG2 ARG A 113     111.675 135.039 160.498  1.00 32.46           H
ATOM   1064  HG3 ARG A 113     110.021 135.067 159.859  1.00 32.46           H
ATOM   1065  CD  ARG A 113     110.188 134.264 161.837  1.00 32.46           C
ATOM   1066  HD2 ARG A 113     109.781 135.205 162.208  1.00 32.46           H
ATOM   1067  HD3 ARG A 113     109.373 133.542 161.780  1.00 32.46           H
ATOM   1068  NE  ARG A 113     111.202 133.769 162.768  1.00 32.46           N
ATOM   1069  HE  ARG A 113     111.313 132.768 162.829  1.00 32.46           H
ATOM   1070  CZ  ARG A 113     111.980 134.518 163.539  1.00 32.46           C
ATOM   1071  NH1 ARG A 113     111.913 135.834 163.558  1.00 32.46           N
ATOM   1072 HH11 ARG A 113     111.263 136.305 162.948  1.00 32.46           H
ATOM   1073 HH12 ARG A 113     112.505 136.348 164.192  1.00 32.46           H
ATOM   1074  NH2 ARG A 113     112.843 133.929 164.340  1.00 32.46           N
ATOM   1075 HH21 ARG A 113     112.899 132.922 164.345  1.00 32.46           H
ATOM   1076 HH22 ARG A 113     113.438 134.488 164.931  1.00 32.46           H
ATOM   1077  N   TYR A 114     113.869 132.917 158.438  1.00 22.92           N
ATOM   1078  H   TYR A 114     113.604 131.950 158.564  1.00 22.92           H
ATOM   1079  CA  TYR A 114     115.289 133.258 158.477  1.00 22.92           C
ATOM   1080  HA  TYR A 114     115.428 134.070 159.191  1.00 22.92           H
ATOM   1081  C   TYR A 114     115.839 133.739 157.137  1.00 22.92           C
ATOM   1082  O   TYR A 114     116.792 134.517 157.098  1.00 22.92           O
ATOM   1083  CB  TYR A 114     116.105 132.062 158.972  1.00 22.92           C
ATOM   1084  HB2 TYR A 114     115.538 131.148 158.802  1.00 22.92           H
ATOM   1085  HB3 TYR A 114     117.031 132.004 158.400  1.00 22.92           H
ATOM   1086  CG  TYR A 114     116.448 132.168 160.442  1.00 22.92           C
ATOM   1087  CD1 TYR A 114     115.455 132.071 161.417  1.00 22.92           C
ATOM   1088  HD1 TYR A 114     114.436 131.859 161.127  1.00 22.92           H
ATOM   1089  CD2 TYR A 114     117.760 132.406 160.852  1.00 22.92           C
ATOM   1090  HD2 TYR A 114     118.549 132.465 160.117  1.00 22.92           H
ATOM   1091  CE1 TYR A 114     115.755 132.261 162.764  1.00 22.92           C
ATOM   1092  HE1 TYR A 114     114.975 132.196 163.507  1.00 22.92           H
ATOM   1093  CE2 TYR A 114     118.067 132.582 162.200  1.00 22.92           C
ATOM   1094  HE2 TYR A 114     119.085 132.773 162.504  1.00 22.92           H
ATOM   1095  CZ  TYR A 114     117.059 132.522 163.147  1.00 22.92           C
ATOM   1096  OH  TYR A 114     117.343 132.717 164.478  1.00 22.92           O
ATOM   1097  HH  TYR A 114     116.568 132.637 165.039  1.00 22.92           H
ATOM   1098  N   ALA A 115     115.233 133.301 156.039  1.00 33.54           N
ATOM   1099  H   ALA A 115     114.466 132.647 156.116  1.00 33.54           H
ATOM   1100  CA  ALA A 115     115.649 133.732 154.708  1.00 33.54           C
ATOM   1101  HA  ALA A 115     116.697 133.469 154.569  1.00 33.54           H
ATOM   1102  C   ALA A 115     115.523 135.245 154.540  1.00 33.54           C
ATOM   1103  O   ALA A 115     116.322 135.866 153.837  1.00 33.54           O
ATOM   1104  CB  ALA A 115     114.827 133.012 153.646  1.00 33.54           C
ATOM   1105  HB1 ALA A 115     114.967 131.936 153.744  1.00 33.54           H
ATOM   1106  HB2 ALA A 115     115.155 133.330 152.656  1.00 33.54           H
ATOM   1107  HB3 ALA A 115     113.771 133.254 153.772  1.00 33.54           H
ATOM   1108  N   TYR A 116     114.531 135.842 155.193  1.00 33.54           N
ATOM   1109  H   TYR A 116     113.902 135.289 155.759  1.00 33.54           H
ATOM   1110  CA  TYR A 116     114.323 137.285 155.129  1.00 33.54           C
ATOM   1111  HA  TYR A 116     114.271 137.582 154.082  1.00 33.54           H
ATOM   1112  C   TYR A 116     115.466 138.060 155.779  1.00 33.54           C
ATOM   1113  O   TYR A 116     115.813 139.150 155.326  1.00 33.54           O
ATOM   1114  CB  TYR A 116     113.010 137.675 155.815  1.00 33.54           C
ATOM   1115  HB2 TYR A 116     113.085 137.423 156.873  1.00 33.54           H
ATOM   1116  HB3 TYR A 116     112.887 138.755 155.733  1.00 33.54           H
ATOM   1117  CG  TYR A 116     111.777 137.006 155.247  1.00 33.54           C
ATOM   1118  CD1 TYR A 116     111.483 137.063 153.884  1.00 33.54           C
ATOM   1119  HD1 TYR A 116     112.132 137.611 153.216  1.00 33.54           H
ATOM   1120  CD2 TYR A 116     110.894 136.323 156.085  1.00 33.54           C
ATOM   1121  HD2 TYR A 116     111.086 136.291 157.148  1.00 33.54           H
ATOM   1122  CE1 TYR A 116     110.364 136.415 153.365  1.00 33.54           C
ATOM   1123  HE1 TYR A 116     110.158 136.453 152.305  1.00 33.54           H
ATOM   1124  CE2 TYR A 116     109.769 135.680 155.572  1.00 33.54           C
ATOM   1125  HE2 TYR A 116     109.100 135.145 156.230  1.00 33.54           H
ATOM   1126  CZ  TYR A 116     109.518 135.719 154.212  1.00 33.54           C
ATOM   1127  OH  TYR A 116     108.416 135.072 153.701  1.00 33.54           O
ATOM   1128  HH  TYR A 116     108.341 135.164 152.748  1.00 33.54           H
ATOM   1129  N   TYR A 117     116.044 137.511 156.842  1.00 22.78           N
ATOM   1130  H   TYR A 117     115.743 136.602 157.163  1.00 22.78           H
ATOM   1131  CA  TYR A 117     117.124 138.184 157.559  1.00 22.78           C
ATOM   1132  HA  TYR A 117     116.813 139.203 157.788  1.00 22.78           H
ATOM   1133  C   TYR A 117     118.382 138.265 156.700  1.00 22.78           C
ATOM   1134  O   TYR A 117     119.040 139.303 156.657  1.00 22.78           O
ATOM   1135  CB  TYR A 117     117.449 137.461 158.869  1.00 22.78           C
ATOM   1136  HB2 TYR A 117     117.535 136.393 158.674  1.00 22.78           H
ATOM   1137  HB3 TYR A 117     118.413 137.820 159.228  1.00 22.78           H
ATOM   1138  CG  TYR A 117     116.425 137.687 159.960  1.00 22.78           C
ATOM   1139  CD1 TYR A 117     115.260 136.922 160.022  1.00 22.78           C
ATOM   1140  HD1 TYR A 117     115.072 136.174 159.267  1.00 22.78           H
ATOM   1141  CD2 TYR A 117     116.629 138.664 160.935  1.00 22.78           C
ATOM   1142  HD2 TYR A 117     117.526 139.266 160.911  1.00 22.78           H
ATOM   1143  CE1 TYR A 117     114.327 137.117 161.038  1.00 22.78           C
ATOM   1144  HE1 TYR A 117     113.433 136.513 161.075  1.00 22.78           H
ATOM   1145  CE2 TYR A 117     115.696 138.868 161.950  1.00 22.78           C
ATOM   1146  HE2 TYR A 117     115.865 139.627 162.699  1.00 22.78           H
ATOM   1147  CZ  TYR A 117     114.550 138.092 161.996  1.00 22.78           C
ATOM   1148  OH  TYR A 117     113.623 138.297 162.991  1.00 22.78           O
ATOM   1149  HH  TYR A 117     112.873 137.702 162.925  1.00 22.78           H
ATOM   1150  N   TYR A 118     118.715 137.182 156.005  1.00 22.93           N
ATOM   1151  H   TYR A 118     118.159 136.341 156.084  1.00 22.93           H
ATOM   1152  CA  TYR A 118     119.867 137.187 155.109  1.00 22.93           C
ATOM   1153  HA  TYR A 118     120.750 137.511 155.661  1.00 22.93           H
ATOM   1154  C   TYR A 118     119.637 138.165 153.960  1.00 22.93           C
ATOM   1155  O   TYR A 118     120.557 138.854 153.521  1.00 22.93           O
ATOM   1156  CB  TYR A 118     120.114 135.793 154.523  1.00 22.93           C
ATOM   1157  HB2 TYR A 118     119.205 135.468 154.019  1.00 22.93           H
ATOM   1158  HB3 TYR A 118     120.904 135.875 153.777  1.00 22.93           H
ATOM   1159  CG  TYR A 118     120.517 134.729 155.521  1.00 22.93           C
ATOM   1160  CD1 TYR A 118     121.620 134.906 156.357  1.00 22.93           C
ATOM   1161  HD1 TYR A 118     122.145 135.849 156.361  1.00 22.93           H
ATOM   1162  CD2 TYR A 118     119.821 133.521 155.593  1.00 22.93           C
ATOM   1163  HD2 TYR A 118     118.947 133.369 154.977  1.00 22.93           H
ATOM   1164  CE1 TYR A 118     122.059 133.883 157.193  1.00 22.93           C
ATOM   1165  HE1 TYR A 118     122.932 134.024 157.812  1.00 22.93           H
ATOM   1166  CE2 TYR A 118     120.243 132.500 156.442  1.00 22.93           C
ATOM   1167  HE2 TYR A 118     119.697 131.569 156.488  1.00 22.93           H
ATOM   1168  CZ  TYR A 118     121.363 132.687 157.234  1.00 22.93           C
ATOM   1169  OH  TYR A 118     121.792 131.695 158.082  1.00 22.93           O
ATOM   1170  HH  TYR A 118     122.565 131.953 158.589  1.00 22.93           H
ATOM   1171  N   SER A 119     118.403 138.213 153.468  1.00 25.42           N
ATOM   1172  H   SER A 119     117.681 137.641 153.883  1.00 25.42           H
ATOM   1173  CA  SER A 119     118.058 139.061 152.332  1.00 25.42           C
ATOM   1174  HA  SER A 119     118.811 138.919 151.557  1.00 25.42           H
ATOM   1175  C   SER A 119     118.036 140.541 152.702  1.00 25.42           C
ATOM   1176  O   SER A 119     118.407 141.392 151.894  1.00 25.42           O
ATOM   1177  CB  SER A 119     116.693 138.654 151.771  1.00 25.42           C
ATOM   1178  HB2 SER A 119     115.930 138.814 152.532  1.00 25.42           H
ATOM   1179  HB3 SER A 119     116.465 139.272 150.902  1.00 25.42           H
ATOM   1180  OG  SER A 119     116.693 137.289 151.390  1.00 25.42           O
ATOM   1181  HG  SER A 119     116.712 136.751 152.186  1.00 25.42           H
ATOM   1182  N   GLY A 120     117.592 140.849 153.916  1.00 27.31           N
ATOM   1183  H   GLY A 120     117.266 140.118 154.534  1.00 27.31           H
ATOM   1184  CA  GLY A 120     117.552 142.225 154.377  1.00 27.31           C
ATOM   1185  HA2 GLY A 120     117.050 142.836 153.626  1.00 27.31           H
ATOM   1186  HA3 GLY A 120     116.988 142.280 155.308  1.00 27.31           H
ATOM   1187  C   GLY A 120     118.936 142.797 154.611  1.00 27.31           C
ATOM   1188  O   GLY A 120     119.201 143.951 154.275  1.00 27.31           O
ATOM   1189  N   ILE A 121     119.828 141.990 155.177  1.00 33.54           N
ATOM   1190  H   ILE A 121     119.557 141.054 155.446  1.00 33.54           H
ATOM   1191  CA  ILE A 121     121.207 142.418 155.398  1.00 33.54           C
ATOM   1192  HA  ILE A 121     121.199 143.390 155.892  1.00 33.54           H
ATOM   1193  C   ILE A 121     121.880 142.586 154.039  1.00 33.54           C
ATOM   1194  O   ILE A 121     122.544 143.592 153.794  1.00 33.54           O
ATOM   1195  CB  ILE A 121     122.011 141.427 156.272  1.00 33.54           C
ATOM   1196  HB  ILE A 121     122.013 140.451 155.787  1.00 33.54           H
ATOM   1197  CG1 ILE A 121     121.372 141.294 157.660  1.00 33.54           C
ATOM   1198 HG12 ILE A 121     121.560 142.210 158.220  1.00 33.54           H
ATOM   1199 HG13 ILE A 121     120.293 141.191 157.547  1.00 33.54           H
ATOM   1200  CG2 ILE A 121     123.453 141.914 156.422  1.00 33.54           C
ATOM   1201 HG21 ILE A 121     124.023 141.209 157.027  1.00 33.54           H
ATOM   1202 HG22 ILE A 121     123.468 142.894 156.901  1.00 33.54           H
ATOM   1203 HG23 ILE A 121     123.921 141.988 155.441  1.00 33.54           H
ATOM   1204  CD1 ILE A 121     121.865 140.114 158.478  1.00 33.54           C
ATOM   1205 HD11 ILE A 121     121.310 140.070 159.415  1.00 33.54           H
ATOM   1206 HD12 ILE A 121     122.926 140.230 158.699  1.00 33.54           H
ATOM   1207 HD13 ILE A 121     121.706 139.189 157.923  1.00 33.54           H
ATOM   1208  N   GLY A 122     121.690 141.618 153.147  1.00 25.27           N
ATOM   1209  H   GLY A 122     121.124 140.816 153.385  1.00 25.27           H
ATOM   1210  CA  GLY A 122     122.275 141.693 151.819  1.00 25.27           C
ATOM   1211  HA2 GLY A 122     123.360 141.710 151.914  1.00 25.27           H
ATOM   1212  HA3 GLY A 122     121.989 140.808 151.252  1.00 25.27           H
ATOM   1213  C   GLY A 122     121.854 142.923 151.040  1.00 25.27           C
ATOM   1214  O   GLY A 122     122.686 143.574 150.409  1.00 25.27           O
ATOM   1215  N   ALA A 123     120.568 143.254 151.080  1.00 20.20           N
ATOM   1216  H   ALA A 123     119.918 142.685 151.604  1.00 20.20           H
ATOM   1217  CA  ALA A 123     120.059 144.435 150.389  1.00 20.20           C
ATOM   1218  HA  ALA A 123     120.364 144.383 149.344  1.00 20.20           H
ATOM   1219  C   ALA A 123     120.632 145.721 150.981  1.00 20.20           C
ATOM   1220  O   ALA A 123     120.999 146.637 150.245  1.00 20.20           O
ATOM   1221  CB  ALA A 123     118.537 144.460 150.451  1.00 20.20           C
ATOM   1222  HB1 ALA A 123     118.137 143.566 149.973  1.00 20.20           H
ATOM   1223  HB2 ALA A 123     118.167 145.343 149.931  1.00 20.20           H
ATOM   1224  HB3 ALA A 123     118.212 144.490 151.491  1.00 20.20           H
ATOM   1225  N   GLY A 124     120.711 145.794 152.306  1.00 20.37           N
ATOM   1226  H   GLY A 124     120.390 145.021 152.873  1.00 20.37           H
ATOM   1227  CA  GLY A 124     121.253 146.970 152.963  1.00 20.37           C
ATOM   1228  HA2 GLY A 124     120.718 147.851 152.607  1.00 20.37           H
ATOM   1229  HA3 GLY A 124     121.104 146.882 154.039  1.00 20.37           H
ATOM   1230  C   GLY A 124     122.732 147.167 152.692  1.00 20.37           C
ATOM   1231  O   GLY A 124     123.186 148.285 152.450  1.00 20.37           O
ATOM   1232  N   VAL A 125     123.487 146.074 152.728  1.00 19.26           N
ATOM   1233  H   VAL A 125     123.057 145.184 152.941  1.00 19.26           H
ATOM   1234  CA  VAL A 125     124.923 146.101 152.457  1.00 19.26           C
ATOM   1235  HA  VAL A 125     125.384 146.862 153.086  1.00 19.26           H
ATOM   1236  C   VAL A 125     125.198 146.490 151.008  1.00 19.26           C
ATOM   1237  O   VAL A 125     126.159 147.209 150.741  1.00 19.26           O
ATOM   1238  CB  VAL A 125     125.594 144.749 152.786  1.00 19.26           C
ATOM   1239  HB  VAL A 125     125.025 143.945 152.318  1.00 19.26           H
ATOM   1240  CG1 VAL A 125     127.025 144.698 152.262  1.00 19.26           C
ATOM   1241 HG11 VAL A 125     127.520 143.797 152.624  1.00 19.26           H
ATOM   1242 HG12 VAL A 125     127.573 145.574 152.607  1.00 19.26           H
ATOM   1243 HG13 VAL A 125     127.018 144.681 151.172  1.00 19.26           H
ATOM   1244  CG2 VAL A 125     125.608 144.539 154.300  1.00 19.26           C
ATOM   1245 HG21 VAL A 125     126.051 143.570 154.531  1.00 19.26           H
ATOM   1246 HG22 VAL A 125     124.591 144.566 154.690  1.00 19.26           H
ATOM   1247 HG23 VAL A 125     126.196 145.324 154.776  1.00 19.26           H
ATOM   1248  N   LEU A 126     124.356 146.058 150.076  1.00 22.67           N
ATOM   1249  H   LEU A 126     123.575 145.470 150.335  1.00 22.67           H
ATOM   1250  CA  LEU A 126     124.517 146.440 148.676  1.00 22.67           C
ATOM   1251  HA  LEU A 126     125.486 146.079 148.327  1.00 22.67           H
ATOM   1252  C   LEU A 126     124.506 147.962 148.557  1.00 22.67           C
ATOM   1253  O   LEU A 126     125.354 148.550 147.886  1.00 22.67           O
ATOM   1254  CB  LEU A 126     123.405 145.807 147.832  1.00 22.67           C
ATOM   1255  HB2 LEU A 126     123.377 144.749 148.092  1.00 22.67           H
ATOM   1256  HB3 LEU A 126     122.455 146.239 148.147  1.00 22.67           H
ATOM   1257  CG  LEU A 126     123.474 145.895 146.304  1.00 22.67           C
ATOM   1258  HG  LEU A 126     124.475 145.607 145.981  1.00 22.67           H
ATOM   1259  CD1 LEU A 126     122.477 144.904 145.713  1.00 22.67           C
ATOM   1260 HD11 LEU A 126     122.550 144.919 144.626  1.00 22.67           H
ATOM   1261 HD12 LEU A 126     121.465 145.178 146.011  1.00 22.67           H
ATOM   1262 HD13 LEU A 126     122.700 143.899 146.070  1.00 22.67           H
ATOM   1263  CD2 LEU A 126     123.163 147.284 145.756  1.00 22.67           C
ATOM   1264 HD21 LEU A 126     123.073 147.238 144.671  1.00 22.67           H
ATOM   1265 HD22 LEU A 126     123.972 147.969 146.008  1.00 22.67           H
ATOM   1266 HD23 LEU A 126     122.229 147.649 146.183  1.00 22.67           H
ATOM   1267  N   VAL A 127     123.555 148.609 149.222  1.00 16.08           N
ATOM   1268  H   VAL A 127     122.896 148.086 149.783  1.00 16.08           H
ATOM   1269  CA  VAL A 127     123.445 150.064 149.168  1.00 16.08           C
ATOM   1270  HA  VAL A 127     123.484 150.378 148.125  1.00 16.08           H
ATOM   1271  C   VAL A 127     124.626 150.702 149.894  1.00 16.08           C
ATOM   1272  O   VAL A 127     125.202 151.679 149.417  1.00 16.08           O
ATOM   1273  CB  VAL A 127     122.122 150.577 149.783  1.00 16.08           C
ATOM   1274  HB  VAL A 127     122.063 150.243 150.818  1.00 16.08           H
ATOM   1275  CG1 VAL A 127     122.065 152.102 149.761  1.00 16.08           C
ATOM   1276 HG11 VAL A 127     121.099 152.438 150.138  1.00 16.08           H
ATOM   1277 HG12 VAL A 127     122.199 152.464 148.741  1.00 16.08           H
ATOM   1278 HG13 VAL A 127     122.851 152.510 150.396  1.00 16.08           H
ATOM   1279  CG2 VAL A 127     120.926 150.010 149.021  1.00 16.08           C
ATOM   1280 HG21 VAL A 127     120.003 150.399 149.449  1.00 16.08           H
ATOM   1281 HG22 VAL A 127     120.919 148.923 149.098  1.00 16.08           H
ATOM   1282 HG23 VAL A 127     120.986 150.297 147.971  1.00 16.08           H
ATOM   1283  N   ALA A 128     124.999 150.147 151.042  1.00 12.32           N
ATOM   1284  H   ALA A 128     124.522 149.323 151.380  1.00 12.32           H
ATOM   1285  CA  ALA A 128     126.094 150.697 151.835  1.00 12.32           C
ATOM   1286  HA  ALA A 128     125.889 151.753 152.012  1.00 12.32           H
ATOM   1287  C   ALA A 128     127.431 150.602 151.103  1.00 12.32           C
ATOM   1288  O   ALA A 128     128.244 151.523 151.166  1.00 12.32           O
ATOM   1289  CB  ALA A 128     126.169 149.986 153.179  1.00 12.32           C
ATOM   1290  HB1 ALA A 128     125.202 150.045 153.680  1.00 12.32           H
ATOM   1291  HB2 ALA A 128     126.924 150.466 153.801  1.00 12.32           H
ATOM   1292  HB3 ALA A 128     126.437 148.941 153.029  1.00 12.32           H
ATOM   1293  N   ALA A 129     127.659 149.498 150.399  1.00 18.25           N
ATOM   1294  H   ALA A 129     126.970 148.757 150.394  1.00 18.25           H
ATOM   1295  CA  ALA A 129     128.886 149.307 149.633  1.00 18.25           C
ATOM   1296  HA  ALA A 129     129.736 149.529 150.278  1.00 18.25           H
ATOM   1297  C   ALA A 129     128.943 150.252 148.435  1.00 18.25           C
ATOM   1298  O   ALA A 129     130.001 150.794 148.115  1.00 18.25           O
ATOM   1299  CB  ALA A 129     128.991 147.862 149.165  1.00 18.25           C
ATOM   1300  HB1 ALA A 129     128.987 147.196 150.028  1.00 18.25           H
ATOM   1301  HB2 ALA A 129     129.919 147.725 148.609  1.00 18.25           H
ATOM   1302  HB3 ALA A 129     128.146 147.621 148.521  1.00 18.25           H
ATOM   1303  N   TYR A 130     127.807 150.459 147.778  1.00 17.26           N
ATOM   1304  H   TYR A 130     126.963 149.988 148.076  1.00 17.26           H
ATOM   1305  CA  TYR A 130     127.734 151.366 146.636  1.00 17.26           C
ATOM   1306  HA  TYR A 130     128.462 151.058 145.886  1.00 17.26           H
ATOM   1307  C   TYR A 130     128.071 152.795 147.053  1.00 17.26           C
ATOM   1308  O   TYR A 130     128.907 153.448 146.429  1.00 17.26           O
ATOM   1309  CB  TYR A 130     126.336 151.326 146.013  1.00 17.26           C
ATOM   1310  HB2 TYR A 130     126.184 150.352 145.547  1.00 17.26           H
ATOM   1311  HB3 TYR A 130     125.595 151.448 146.803  1.00 17.26           H
ATOM   1312  CG  TYR A 130     126.119 152.413 144.983  1.00 17.26           C
ATOM   1313  CD1 TYR A 130     126.743 152.356 143.737  1.00 17.26           C
ATOM   1314  HD1 TYR A 130     127.347 151.498 143.481  1.00 17.26           H
ATOM   1315  CD2 TYR A 130     125.321 153.520 145.275  1.00 17.26           C
ATOM   1316  HD2 TYR A 130     124.817 153.580 146.229  1.00 17.26           H
ATOM   1317  CE1 TYR A 130     126.611 153.400 142.823  1.00 17.26           C
ATOM   1318  HE1 TYR A 130     127.127 153.362 141.876  1.00 17.26           H
ATOM   1319  CE2 TYR A 130     125.173 154.558 144.358  1.00 17.26           C
ATOM   1320  HE2 TYR A 130     124.560 155.414 144.600  1.00 17.26           H
ATOM   1321  CZ  TYR A 130     125.824 154.494 143.138  1.00 17.26           C
ATOM   1322  OH  TYR A 130     125.682 155.517 142.230  1.00 17.26           O
ATOM   1323  HH  TYR A 130     126.149 155.351 141.408  1.00 17.26           H
ATOM   1324  N   ILE A 131     127.416 153.275 148.105  1.00 15.24           N
ATOM   1325  H   ILE A 131     126.748 152.686 148.584  1.00 15.24           H
ATOM   1326  CA  ILE A 131     127.622 154.638 148.588  1.00 15.24           C
ATOM   1327  HA  ILE A 131     127.477 155.329 147.758  1.00 15.24           H
ATOM   1328  C   ILE A 131     129.058 154.813 149.074  1.00 15.24           C
ATOM   1329  O   ILE A 131     129.696 155.813 148.749  1.00 15.24           O
ATOM   1330  CB  ILE A 131     126.630 155.001 149.718  1.00 15.24           C
ATOM   1331  HB  ILE A 131     126.742 154.259 150.508  1.00 15.24           H
ATOM   1332  CG1 ILE A 131     125.175 154.950 149.232  1.00 15.24           C
ATOM   1333 HG12 ILE A 131     124.979 153.962 148.819  1.00 15.24           H
ATOM   1334 HG13 ILE A 131     124.526 155.077 150.098  1.00 15.24           H
ATOM   1335  CG2 ILE A 131     126.950 156.370 150.314  1.00 15.24           C
ATOM   1336 HG21 ILE A 131     126.190 156.636 151.048  1.00 15.24           H
ATOM   1337 HG22 ILE A 131     126.972 157.126 149.529  1.00 15.24           H
ATOM   1338 HG23 ILE A 131     127.921 156.341 150.808  1.00 15.24           H
ATOM   1339  CD1 ILE A 131     124.766 155.979 148.190  1.00 15.24           C
ATOM   1340 HD11 ILE A 131     123.745 155.775 147.867  1.00 15.24           H
ATOM   1341 HD12 ILE A 131     125.429 155.925 147.327  1.00 15.24           H
ATOM   1342 HD13 ILE A 131     124.807 156.980 148.621  1.00 15.24           H
ATOM   1343  N   GLN A 132     129.587 153.851 149.822  1.00 20.21           N
ATOM   1344  H   GLN A 132     129.048 153.022 150.036  1.00 20.21           H
ATOM   1345  CA  GLN A 132     130.953 153.949 150.329  1.00 20.21           C
ATOM   1346  HA  GLN A 132     131.020 154.797 151.011  1.00 20.21           H
ATOM   1347  C   GLN A 132     131.958 154.175 149.203  1.00 20.21           C
ATOM   1348  O   GLN A 132     132.833 155.035 149.307  1.00 20.21           O
ATOM   1349  CB  GLN A 132     131.343 152.667 151.070  1.00 20.21           C
ATOM   1350  HB2 GLN A 132     130.663 152.516 151.909  1.00 20.21           H
ATOM   1351  HB3 GLN A 132     131.226 151.829 150.382  1.00 20.21           H
ATOM   1352  CG  GLN A 132     132.779 152.658 151.578  1.00 20.21           C
ATOM   1353  HG2 GLN A 132     133.448 152.954 150.770  1.00 20.21           H
ATOM   1354  HG3 GLN A 132     132.878 153.377 152.391  1.00 20.21           H
ATOM   1355  CD  GLN A 132     133.204 151.288 152.063  1.00 20.21           C
ATOM   1356  OE1 GLN A 132     132.552 150.687 152.913  1.00 20.21           O
ATOM   1357  NE2 GLN A 132     134.288 150.770 151.506  1.00 20.21           N
ATOM   1358 HE22 GLN A 132     134.582 149.842 151.776  1.00 20.21           H
ATOM   1359 HE21 GLN A 132     134.806 151.293 150.815  1.00 20.21           H
ATOM   1360  N   VAL A 133     131.855 153.375 148.147  1.00 24.73           N
ATOM   1361  H   VAL A 133     131.094 152.710 148.098  1.00 24.73           H
ATOM   1362  CA  VAL A 133     132.837 153.393 147.067  1.00 24.73           C
ATOM   1363  HA  VAL A 133     133.832 153.478 147.504  1.00 24.73           H
ATOM   1364  C   VAL A 133     132.638 154.598 146.155  1.00 24.73           C
ATOM   1365  O   VAL A 133     133.602 155.286 145.819  1.00 24.73           O
ATOM   1366  CB  VAL A 133     132.786 152.096 146.230  1.00 24.73           C
ATOM   1367  HB  VAL A 133     131.765 151.949 145.876  1.00 24.73           H
ATOM   1368  CG1 VAL A 133     133.702 152.186 145.014  1.00 24.73           C
ATOM   1369 HG11 VAL A 133     133.727 151.221 144.507  1.00 24.73           H
ATOM   1370 HG12 VAL A 133     134.711 152.455 145.325  1.00 24.73           H
ATOM   1371 HG13 VAL A 133     133.324 152.938 144.322  1.00 24.73           H
ATOM   1372  CG2 VAL A 133     133.183 150.898 147.088  1.00 24.73           C
ATOM   1373 HG21 VAL A 133     133.212 150.002 146.468  1.00 24.73           H
ATOM   1374 HG22 VAL A 133     132.455 150.754 147.887  1.00 24.73           H
ATOM   1375 HG23 VAL A 133     134.168 151.061 147.525  1.00 24.73           H
ATOM   1376  N   SER A 134     131.400 154.858 145.749  1.00 21.33           N
ATOM   1377  H   SER A 134     130.625 154.312 146.099  1.00 21.33           H
ATOM   1378  CA  SER A 134     131.134 155.914 144.777  1.00 21.33           C
ATOM   1379  HA  SER A 134     131.784 155.762 143.915  1.00 21.33           H
ATOM   1380  C   SER A 134     131.423 157.299 145.348  1.00 21.33           C
ATOM   1381  O   SER A 134     131.940 158.168 144.647  1.00 21.33           O
ATOM   1382  CB  SER A 134     129.680 155.852 144.306  1.00 21.33           C
ATOM   1383  HB2 SER A 134     129.016 156.007 145.157  1.00 21.33           H
ATOM   1384  HB3 SER A 134     129.507 156.640 143.572  1.00 21.33           H
ATOM   1385  OG  SER A 134     129.396 154.594 143.719  1.00 21.33           O
ATOM   1386  HG  SER A 134     129.173 153.978 144.422  1.00 21.33           H
ATOM   1387  N   PHE A 135     131.081 157.513 146.614  1.00 23.01           N
ATOM   1388  H   PHE A 135     130.724 156.751 147.175  1.00 23.01           H
ATOM   1389  CA  PHE A 135     131.157 158.842 147.213  1.00 23.01           C
ATOM   1390  HA  PHE A 135     130.735 159.567 146.516  1.00 23.01           H
ATOM   1391  C   PHE A 135     132.602 159.258 147.474  1.00 23.01           C
ATOM   1392  O   PHE A 135     132.957 160.417 147.262  1.00 23.01           O
ATOM   1393  CB  PHE A 135     130.352 158.895 148.515  1.00 23.01           C
ATOM   1394  HB2 PHE A 135     130.520 157.978 149.078  1.00 23.01           H
ATOM   1395  HB3 PHE A 135     130.736 159.722 149.111  1.00 23.01           H
ATOM   1396  CG  PHE A 135     128.872 159.113 148.327  1.00 23.01           C
ATOM   1397  CD1 PHE A 135     128.153 158.527 147.287  1.00 23.01           C
ATOM   1398  HD1 PHE A 135     128.630 157.834 146.611  1.00 23.01           H
ATOM   1399  CD2 PHE A 135     128.192 159.938 149.216  1.00 23.01           C
ATOM   1400  HD2 PHE A 135     128.713 160.346 150.070  1.00 23.01           H
ATOM   1401  CE1 PHE A 135     126.806 158.824 147.092  1.00 23.01           C
ATOM   1402  HE1 PHE A 135     126.268 158.375 146.270  1.00 23.01           H
ATOM   1403  CE2 PHE A 135     126.847 160.247 149.028  1.00 23.01           C
ATOM   1404  HE2 PHE A 135     126.343 160.914 149.711  1.00 23.01           H
ATOM   1405  CZ  PHE A 135     126.154 159.693 147.958  1.00 23.01           C
ATOM   1406  HZ  PHE A 135     125.111 159.931 147.805  1.00 23.01           H
ATOM   1407  N   TRP A 136     133.445 158.330 147.912  1.00 33.54           N
ATOM   1408  H   TRP A 136     133.117 157.392 148.095  1.00 33.54           H
ATOM   1409  CA  TRP A 136     134.857 158.639 148.121  1.00 33.54           C
ATOM   1410  HA  TRP A 136     134.932 159.578 148.670  1.00 33.54           H
ATOM   1411  C   TRP A 136     135.591 158.838 146.799  1.00 33.54           C
ATOM   1412  O   TRP A 136     136.506 159.656 146.714  1.00 33.54           O
ATOM   1413  CB  TRP A 136     135.544 157.548 148.944  1.00 33.54           C
ATOM   1414  HB2 TRP A 136     135.239 156.567 148.580  1.00 33.54           H
ATOM   1415  HB3 TRP A 136     136.622 157.651 148.816  1.00 33.54           H
ATOM   1416  CG  TRP A 136     135.236 157.674 150.405  1.00 33.54           C
ATOM   1417  CD1 TRP A 136     134.276 157.017 151.114  1.00 33.54           C
ATOM   1418  HD1 TRP A 136     133.624 156.262 150.697  1.00 33.54           H
ATOM   1419  CD2 TRP A 136     135.860 158.566 151.340  1.00 33.54           C
ATOM   1420  NE1 TRP A 136     134.240 157.448 152.415  1.00 33.54           N
ATOM   1421  HE1 TRP A 136     133.601 157.100 153.116  1.00 33.54           H
ATOM   1422  CE2 TRP A 136     135.190 158.421 152.578  1.00 33.54           C
ATOM   1423  CE3 TRP A 136     136.893 159.508 151.243  1.00 33.54           C
ATOM   1424  HE3 TRP A 136     137.437 159.629 150.318  1.00 33.54           H
ATOM   1425  CZ2 TRP A 136     135.509 159.204 153.691  1.00 33.54           C
ATOM   1426  HZ2 TRP A 136     134.974 159.089 154.622  1.00 33.54           H
ATOM   1427  CZ3 TRP A 136     137.219 160.278 152.357  1.00 33.54           C
ATOM   1428  HZ3 TRP A 136     138.025 160.994 152.291  1.00 33.54           H
ATOM   1429  CH2 TRP A 136     136.515 160.129 153.567  1.00 33.54           C
ATOM   1430  HH2 TRP A 136     136.778 160.745 154.415  1.00 33.54           H
ATOM   1431  N   CYS A 137     135.181 158.114 145.764  1.00 20.63           N
ATOM   1432  H   CYS A 137     134.448 157.429 145.884  1.00 20.63           H
ATOM   1433  CA  CYS A 137     135.744 158.321 144.434  1.00 20.63           C
ATOM   1434  HA  CYS A 137     136.831 158.249 144.490  1.00 20.63           H
ATOM   1435  C   CYS A 137     135.385 159.714 143.923  1.00 20.63           C
ATOM   1436  O   CYS A 137     136.224 160.404 143.346  1.00 20.63           O
ATOM   1437  CB  CYS A 137     135.220 157.261 143.461  1.00 20.63           C
ATOM   1438  HB2 CYS A 137     134.131 157.307 143.452  1.00 20.63           H
ATOM   1439  HB3 CYS A 137     135.581 157.511 142.463  1.00 20.63           H
ATOM   1440  SG  CYS A 137     135.737 155.571 143.854  1.00 20.63           S
ATOM   1441  HG  CYS A 137     134.844 155.361 144.833  1.00 20.63           H
ATOM   1442  N   LEU A 138     134.139 160.127 144.134  1.00 21.04           N
ATOM   1443  H   LEU A 138     133.484 159.515 144.600  1.00 21.04           H
ATOM   1444  CA  LEU A 138     133.688 161.455 143.728  1.00 21.04           C
ATOM   1445  HA  LEU A 138     133.946 161.607 142.680  1.00 21.04           H
ATOM   1446  C   LEU A 138     134.377 162.554 144.532  1.00 21.04           C
ATOM   1447  O   LEU A 138     134.763 163.580 143.974  1.00 21.04           O
ATOM   1448  CB  LEU A 138     132.171 161.583 143.899  1.00 21.04           C
ATOM   1449  HB2 LEU A 138     131.922 161.258 144.909  1.00 21.04           H
ATOM   1450  HB3 LEU A 138     131.916 162.640 143.825  1.00 21.04           H
ATOM   1451  CG  LEU A 138     131.272 160.821 142.920  1.00 21.04           C
ATOM   1452  HG  LEU A 138     131.569 159.774 142.901  1.00 21.04           H
ATOM   1453  CD1 LEU A 138     129.826 160.910 143.389  1.00 21.04           C
ATOM   1454 HD11 LEU A 138     129.185 160.357 142.701  1.00 21.04           H
ATOM   1455 HD12 LEU A 138     129.508 161.953 143.419  1.00 21.04           H
ATOM   1456 HD13 LEU A 138     129.736 160.475 144.384  1.00 21.04           H
ATOM   1457  CD2 LEU A 138     131.395 161.382 141.509  1.00 21.04           C
ATOM   1458 HD21 LEU A 138     130.710 160.852 140.849  1.00 21.04           H
ATOM   1459 HD22 LEU A 138     132.413 161.242 141.145  1.00 21.04           H
ATOM   1460 HD23 LEU A 138     131.149 162.444 141.509  1.00 21.04           H
ATOM   1461  N   ALA A 139     134.519 162.353 145.838  1.00 24.89           N
ATOM   1462  H   ALA A 139     134.171 161.501 146.257  1.00 24.89           H
ATOM   1463  CA  ALA A 139     135.158 163.344 146.698  1.00 24.89           C
ATOM   1464  HA  ALA A 139     134.620 164.286 146.594  1.00 24.89           H
ATOM   1465  C   ALA A 139     136.606 163.584 146.278  1.00 24.89           C
ATOM   1466  O   ALA A 139     137.037 164.730 146.146  1.00 24.89           O
ATOM   1467  CB  ALA A 139     135.098 162.907 148.156  1.00 24.89           C
ATOM   1468  HB1 ALA A 139     134.061 162.753 148.451  1.00 24.89           H
ATOM   1469  HB2 ALA A 139     135.541 163.679 148.785  1.00 24.89           H
ATOM   1470  HB3 ALA A 139     135.651 161.976 148.285  1.00 24.89           H
ATOM   1471  N   ALA A 140     137.355 162.506 146.070  1.00 24.65           N
ATOM   1472  H   ALA A 140     136.959 161.585 146.198  1.00 24.65           H
ATOM   1473  CA  ALA A 140     138.757 162.612 145.679  1.00 24.65           C
ATOM   1474  HA  ALA A 140     139.245 163.333 146.336  1.00 24.65           H
ATOM   1475  C   ALA A 140     138.899 163.111 144.244  1.00 24.65           C
ATOM   1476  O   ALA A 140     139.747 163.955 143.959  1.00 24.65           O
ATOM   1477  CB  ALA A 140     139.449 161.266 145.837  1.00 24.65           C
ATOM   1478  HB1 ALA A 140     139.405 160.957 146.882  1.00 24.65           H
ATOM   1479  HB2 ALA A 140     140.492 161.354 145.532  1.00 24.65           H
ATOM   1480  HB3 ALA A 140     138.952 160.519 145.217  1.00 24.65           H
ATOM   1481  N   GLY A 141     138.065 162.601 143.343  1.00 24.47           N
ATOM   1482  H   GLY A 141     137.371 161.923 143.627  1.00 24.47           H
ATOM   1483  CA  GLY A 141     138.134 162.978 141.942  1.00 24.47           C
ATOM   1484  HA2 GLY A 141     139.121 162.721 141.556  1.00 24.47           H
ATOM   1485  HA3 GLY A 141     137.387 162.411 141.387  1.00 24.47           H
ATOM   1486  C   GLY A 141     137.897 164.456 141.700  1.00 24.47           C
ATOM   1487  O   GLY A 141     138.591 165.088 140.904  1.00 24.47           O
ATOM   1488  N   ARG A 142     136.909 165.022 142.387  1.00 27.24           N
ATOM   1489  H   ARG A 142     136.366 164.462 143.031  1.00 27.24           H
ATOM   1490  CA  ARG A 142     136.596 166.442 142.246  1.00 27.24           C
ATOM   1491  HA  ARG A 142     136.602 166.700 141.186  1.00 27.24           H
ATOM   1492  C   ARG A 142     137.643 167.323 142.918  1.00 27.24           C
ATOM   1493  O   ARG A 142     137.951 168.403 142.417  1.00 27.24           O
ATOM   1494  CB  ARG A 142     135.206 166.741 142.814  1.00 27.24           C
ATOM   1495  HB2 ARG A 142     135.180 166.399 143.848  1.00 27.24           H
ATOM   1496  HB3 ARG A 142     135.052 167.820 142.802  1.00 27.24           H
ATOM   1497  CG  ARG A 142     134.070 166.073 142.047  1.00 27.24           C
ATOM   1498  HG2 ARG A 142     134.093 166.409 141.011  1.00 27.24           H
ATOM   1499  HG3 ARG A 142     134.219 164.994 142.060  1.00 27.24           H
ATOM   1500  CD  ARG A 142     132.697 166.378 142.634  1.00 27.24           C
ATOM   1501  HD2 ARG A 142     132.009 165.597 142.306  1.00 27.24           H
ATOM   1502  HD3 ARG A 142     132.749 166.342 143.722  1.00 27.24           H
ATOM   1503  NE  ARG A 142     132.177 167.672 142.190  1.00 27.24           N
ATOM   1504  HE  ARG A 142     131.723 167.694 141.289  1.00 27.24           H
ATOM   1505  CZ  ARG A 142     132.240 168.813 142.864  1.00 27.24           C
ATOM   1506  NH1 ARG A 142     132.777 168.921 144.062  1.00 27.24           N
ATOM   1507 HH11 ARG A 142     133.153 168.099 144.511  1.00 27.24           H
ATOM   1508 HH12 ARG A 142     132.812 169.824 144.508  1.00 27.24           H
ATOM   1509  NH2 ARG A 142     131.732 169.897 142.317  1.00 27.24           N
ATOM   1510 HH21 ARG A 142     131.297 169.833 141.410  1.00 27.24           H
ATOM   1511 HH22 ARG A 142     131.789 170.777 142.805  1.00 27.24           H
ATOM   1512  N   GLN A 143     138.196 166.869 144.037  1.00 23.96           N
ATOM   1513  H   GLN A 143     137.893 165.987 144.426  1.00 23.96           H
ATOM   1514  CA  GLN A 143     139.244 167.619 144.724  1.00 23.96           C
ATOM   1515  HA  GLN A 143     138.924 168.658 144.809  1.00 23.96           H
ATOM   1516  C   GLN A 143     140.555 167.590 143.942  1.00 23.96           C
ATOM   1517  O   GLN A 143     141.207 168.622 143.783  1.00 23.96           O
ATOM   1518  CB  GLN A 143     139.471 167.063 146.133  1.00 23.96           C
ATOM   1519  HB2 GLN A 143     138.508 166.974 146.636  1.00 23.96           H
ATOM   1520  HB3 GLN A 143     139.908 166.068 146.051  1.00 23.96           H
ATOM   1521  CG  GLN A 143     140.386 167.928 146.991  1.00 23.96           C
ATOM   1522  HG2 GLN A 143     141.327 168.082 146.463  1.00 23.96           H
ATOM   1523  HG3 GLN A 143     139.915 168.897 147.152  1.00 23.96           H
ATOM   1524  CD  GLN A 143     140.686 167.299 148.336  1.00 23.96           C
ATOM   1525  OE1 GLN A 143     139.786 166.877 149.059  1.00 23.96           O
ATOM   1526  NE2 GLN A 143     141.963 167.222 148.679  1.00 23.96           N
ATOM   1527 HE22 GLN A 143     142.224 166.739 149.526  1.00 23.96           H
ATOM   1528 HE21 GLN A 143     142.669 167.653 148.101  1.00 23.96           H
ATOM   1529  N   ILE A 144     140.956 166.417 143.462  1.00 24.59           N
ATOM   1530  H   ILE A 144     140.373 165.598 143.586  1.00 24.59           H
ATOM   1531  CA  ILE A 144     142.242 166.253 142.788  1.00 24.59           C
ATOM   1532  HA  ILE A 144     142.998 166.703 143.431  1.00 24.59           H
ATOM   1533  C   ILE A 144     142.277 167.003 141.458  1.00 24.59           C
ATOM   1534  O   ILE A 144     143.338 167.422 140.996  1.00 24.59           O
ATOM   1535  CB  ILE A 144     142.608 164.759 142.611  1.00 24.59           C
ATOM   1536  HB  ILE A 144     142.273 164.219 143.496  1.00 24.59           H
ATOM   1537  CG1 ILE A 144     144.125 164.576 142.498  1.00 24.59           C
ATOM   1538 HG12 ILE A 144     144.327 163.601 142.054  1.00 24.59           H
ATOM   1539 HG13 ILE A 144     144.531 165.341 141.836  1.00 24.59           H
ATOM   1540  CG2 ILE A 144     141.924 164.142 141.393  1.00 24.59           C
ATOM   1541 HG21 ILE A 144     142.109 163.068 141.374  1.00 24.59           H
ATOM   1542 HG22 ILE A 144     142.313 164.588 140.477  1.00 24.59           H
ATOM   1543 HG23 ILE A 144     140.850 164.314 141.452  1.00 24.59           H
ATOM   1544  CD1 ILE A 144     144.846 164.644 143.829  1.00 24.59           C
ATOM   1545 HD11 ILE A 144     145.913 164.483 143.673  1.00 24.59           H
ATOM   1546 HD12 ILE A 144     144.459 163.874 144.496  1.00 24.59           H
ATOM   1547 HD13 ILE A 144     144.698 165.624 144.282  1.00 24.59           H
ATOM   1548  N   HIS A 145     141.103 167.212 140.870  1.00 28.05           N
ATOM   1549  H   HIS A 145     140.272 166.810 141.280  1.00 28.05           H
ATOM   1550  CA  HIS A 145     140.955 168.033 139.673  1.00 28.05           C
ATOM   1551  HA  HIS A 145     141.518 167.587 138.853  1.00 28.05           H
ATOM   1552  C   HIS A 145     141.507 169.434 139.929  1.00 28.05           C
ATOM   1553  O   HIS A 145     142.229 169.989 139.100  1.00 28.05           O
ATOM   1554  CB  HIS A 145     139.471 168.098 139.302  1.00 28.05           C
ATOM   1555  HB2 HIS A 145     139.110 167.086 139.121  1.00 28.05           H
ATOM   1556  HB3 HIS A 145     138.920 168.511 140.147  1.00 28.05           H
ATOM   1557  CG  HIS A 145     139.177 168.940 138.099  1.00 28.05           C
ATOM   1558  ND1 HIS A 145     139.087 168.458 136.813  1.00 28.05           N
ATOM   1559  HD1 HIS A 145     139.236 167.504 136.519  1.00 28.05           H
ATOM   1560  CD2 HIS A 145     138.867 170.258 138.002  1.00 28.05           C
ATOM   1561  HD2 HIS A 145     138.826 170.943 138.836  1.00 28.05           H
ATOM   1562  CE1 HIS A 145     138.729 169.475 136.017  1.00 28.05           C
ATOM   1563  HE1 HIS A 145     138.575 169.389 134.951  1.00 28.05           H
ATOM   1564  NE2 HIS A 145     138.601 170.597 136.698  1.00 28.05           N
ATOM   1565  N   LYS A 146     141.177 170.002 141.085  1.00 30.18           N
ATOM   1566  H   LYS A 146     140.594 169.495 141.738  1.00 30.18           H
ATOM   1567  CA  LYS A 146     141.646 171.335 141.451  1.00 30.18           C
ATOM   1568  HA  LYS A 146     141.581 171.969 140.567  1.00 30.18           H
ATOM   1569  C   LYS A 146     143.106 171.325 141.892  1.00 30.18           C
ATOM   1570  O   LYS A 146     143.847 172.255 141.581  1.00 30.18           O
ATOM   1571  CB  LYS A 146     140.761 171.926 142.553  1.00 30.18           C
ATOM   1572  HB2 LYS A 146     139.718 171.783 142.270  1.00 30.18           H
ATOM   1573  HB3 LYS A 146     140.935 171.368 143.473  1.00 30.18           H
ATOM   1574  CG  LYS A 146     140.994 173.407 142.841  1.00 30.18           C
ATOM   1575  HG2 LYS A 146     140.407 173.685 143.716  1.00 30.18           H
ATOM   1576  HG3 LYS A 146     142.047 173.557 143.078  1.00 30.18           H
ATOM   1577  CD  LYS A 146     140.619 174.337 141.691  1.00 30.18           C
ATOM   1578  HD2 LYS A 146     140.940 175.348 141.943  1.00 30.18           H
ATOM   1579  HD3 LYS A 146     141.147 174.029 140.789  1.00 30.18           H
ATOM   1580  CE  LYS A 146     139.123 174.350 141.415  1.00 30.18           C
ATOM   1581  HE2 LYS A 146     138.783 173.328 141.232  1.00 30.18           H
ATOM   1582  HE3 LYS A 146     138.602 174.731 142.296  1.00 30.18           H
ATOM   1583  NZ  LYS A 146     138.841 175.213 140.222  1.00 30.18           N
ATOM   1584  HZ1 LYS A 146     137.845 175.265 140.053  1.00 30.18           H
ATOM   1585  HZ2 LYS A 146     139.284 174.836 139.395  1.00 30.18           H
ATOM   1586  HZ3 LYS A 146     139.185 176.151 140.378  1.00 30.18           H
ATOM   1587  N   ILE A 147     143.522 170.273 142.590  1.00 30.11           N
ATOM   1588  H   ILE A 147     142.865 169.538 142.810  1.00 30.11           H
ATOM   1589  CA  ILE A 147     144.910 170.145 143.029  1.00 30.11           C
ATOM   1590  HA  ILE A 147     145.156 170.983 143.682  1.00 30.11           H
ATOM   1591  C   ILE A 147     145.829 170.219 141.814  1.00 30.11           C
ATOM   1592  O   ILE A 147     146.831 170.934 141.824  1.00 30.11           O
ATOM   1593  CB  ILE A 147     145.177 168.812 143.772  1.00 30.11           C
ATOM   1594  HB  ILE A 147     144.871 168.001 143.112  1.00 30.11           H
ATOM   1595  CG1 ILE A 147     144.351 168.699 145.060  1.00 30.11           C
ATOM   1596 HG12 ILE A 147     143.303 168.871 144.820  1.00 30.11           H
ATOM   1597 HG13 ILE A 147     144.441 167.678 145.431  1.00 30.11           H
ATOM   1598  CG2 ILE A 147     146.667 168.627 144.063  1.00 30.11           C
ATOM   1599 HG21 ILE A 147     146.812 167.749 144.693  1.00 30.11           H
ATOM   1600 HG22 ILE A 147     147.062 169.506 144.571  1.00 30.11           H
ATOM   1601 HG23 ILE A 147     147.209 168.480 143.129  1.00 30.11           H
ATOM   1602  CD1 ILE A 147     144.735 169.636 146.189  1.00 30.11           C
ATOM   1603 HD11 ILE A 147     143.988 169.570 146.980  1.00 30.11           H
ATOM   1604 HD12 ILE A 147     144.781 170.661 145.821  1.00 30.11           H
ATOM   1605 HD13 ILE A 147     145.706 169.350 146.592  1.00 30.11           H
ATOM   1606  N   ARG A 148     145.497 169.472 140.765  1.00 33.12           N
ATOM   1607  H   ARG A 148     144.640 168.935 140.785  1.00 33.12           H
ATOM   1608  CA  ARG A 148     146.362 169.378 139.592  1.00 33.12           C
ATOM   1609  HA  ARG A 148     147.373 169.154 139.936  1.00 33.12           H
ATOM   1610  C   ARG A 148     146.439 170.686 138.812  1.00 33.12           C
ATOM   1611  O   ARG A 148     147.505 171.052 138.318  1.00 33.12           O
ATOM   1612  CB  ARG A 148     145.887 168.231 138.696  1.00 33.12           C
ATOM   1613  HB2 ARG A 148     145.716 167.354 139.321  1.00 33.12           H
ATOM   1614  HB3 ARG A 148     144.939 168.511 138.234  1.00 33.12           H
ATOM   1615  CG  ARG A 148     146.880 167.862 137.603  1.00 33.12           C
ATOM   1616  HG2 ARG A 148     147.045 168.735 136.973  1.00 33.12           H
ATOM   1617  HG3 ARG A 148     147.827 167.582 138.065  1.00 33.12           H
ATOM   1618  CD  ARG A 148     146.395 166.713 136.728  1.00 33.12           C
ATOM   1619  HD2 ARG A 148     145.454 167.004 136.262  1.00 33.12           H
ATOM   1620  HD3 ARG A 148     147.126 166.544 135.936  1.00 33.12           H
ATOM   1621  NE  ARG A 148     146.187 165.467 137.467  1.00 33.12           N
ATOM   1622  HE  ARG A 148     145.236 165.235 137.713  1.00 33.12           H
ATOM   1623  CZ  ARG A 148     147.137 164.613 137.828  1.00 33.12           C
ATOM   1624  NH1 ARG A 148     148.415 164.826 137.590  1.00 33.12           N
ATOM   1625 HH11 ARG A 148     148.699 165.649 137.082  1.00 33.12           H
ATOM   1626 HH12 ARG A 148     149.099 164.167 137.927  1.00 33.12           H
ATOM   1627  NH2 ARG A 148     146.793 163.512 138.464  1.00 33.12           N
ATOM   1628 HH21 ARG A 148     145.821 163.344 138.671  1.00 33.12           H
ATOM   1629 HH22 ARG A 148     147.504 162.851 138.732  1.00 33.12           H
ATOM   1630  N   LYS A 149     145.315 171.385 138.690  1.00 34.45           N
ATOM   1631  H   LYS A 149     144.466 171.022 139.098  1.00 34.45           H
ATOM   1632  CA  LYS A 149     145.269 172.663 137.981  1.00 34.45           C
ATOM   1633  HA  LYS A 149     145.831 172.571 137.051  1.00 34.45           H
ATOM   1634  C   LYS A 149     145.915 173.798 138.767  1.00 34.45           C
ATOM   1635  O   LYS A 149     146.588 174.648 138.186  1.00 34.45           O
ATOM   1636  CB  LYS A 149     143.824 173.034 137.636  1.00 34.45           C
ATOM   1637  HB2 LYS A 149     143.203 172.927 138.526  1.00 34.45           H
ATOM   1638  HB3 LYS A 149     143.803 174.077 137.321  1.00 34.45           H
ATOM   1639  CG  LYS A 149     143.250 172.191 136.507  1.00 34.45           C
ATOM   1640  HG2 LYS A 149     143.900 172.300 135.638  1.00 34.45           H
ATOM   1641  HG3 LYS A 149     143.229 171.142 136.802  1.00 34.45           H
ATOM   1642  CD  LYS A 149     141.850 172.635 136.112  1.00 34.45           C
ATOM   1643  HD2 LYS A 149     141.166 172.501 136.951  1.00 34.45           H
ATOM   1644  HD3 LYS A 149     141.879 173.689 135.835  1.00 34.45           H
ATOM   1645  CE  LYS A 149     141.364 171.832 134.917  1.00 34.45           C
ATOM   1646  HE2 LYS A 149     142.085 171.941 134.104  1.00 34.45           H
ATOM   1647  HE3 LYS A 149     141.309 170.777 135.194  1.00 34.45           H
ATOM   1648  NZ  LYS A 149     140.016 172.332 134.501  1.00 34.45           N
ATOM   1649  HZ1 LYS A 149     139.733 171.923 133.620  1.00 34.45           H
ATOM   1650  HZ2 LYS A 149     140.008 173.339 134.411  1.00 34.45           H
ATOM   1651  HZ3 LYS A 149     139.329 172.065 135.199  1.00 34.45           H
ATOM   1652  N   GLN A 150     145.708 173.822 140.079  1.00 39.00           N
ATOM   1653  H   GLN A 150     145.126 173.118 140.513  1.00 39.00           H
ATOM   1654  CA  GLN A 150     146.296 174.860 140.918  1.00 39.00           C
ATOM   1655  HA  GLN A 150     146.034 175.832 140.500  1.00 39.00           H
ATOM   1656  C   GLN A 150     147.818 174.740 140.931  1.00 39.00           C
ATOM   1657  O   GLN A 150     148.528 175.744 140.894  1.00 39.00           O
ATOM   1658  CB  GLN A 150     145.741 174.771 142.342  1.00 39.00           C
ATOM   1659  HB2 GLN A 150     144.661 174.638 142.287  1.00 39.00           H
ATOM   1660  HB3 GLN A 150     146.170 173.899 142.836  1.00 39.00           H
ATOM   1661  CG  GLN A 150     146.026 176.007 143.180  1.00 39.00           C
ATOM   1662  HG2 GLN A 150     145.725 175.810 144.208  1.00 39.00           H
ATOM   1663  HG3 GLN A 150     147.096 176.214 143.164  1.00 39.00           H
ATOM   1664  CD  GLN A 150     145.274 177.225 142.681  1.00 39.00           C
ATOM   1665  OE1 GLN A 150     144.067 177.174 142.451  1.00 39.00           O
ATOM   1666  NE2 GLN A 150     145.983 178.328 142.496  1.00 39.00           N
ATOM   1667 HE22 GLN A 150     145.516 179.166 142.183  1.00 39.00           H
ATOM   1668 HE21 GLN A 150     146.976 178.329 142.676  1.00 39.00           H
ATOM   1669  N   PHE A 151     148.311 173.506 140.965  1.00 41.19           N
ATOM   1670  H   PHE A 151     147.681 172.720 141.041  1.00 41.19           H
ATOM   1671  CA  PHE A 151     149.743 173.235 140.877  1.00 41.19           C
ATOM   1672  HA  PHE A 151     150.261 173.770 141.672  1.00 41.19           H
ATOM   1673  C   PHE A 151     150.313 173.712 139.544  1.00 41.19           C
ATOM   1674  O   PHE A 151     151.388 174.310 139.504  1.00 41.19           O
ATOM   1675  CB  PHE A 151     149.990 171.733 141.042  1.00 41.19           C
ATOM   1676  HB2 PHE A 151     149.585 171.416 142.003  1.00 41.19           H
ATOM   1677  HB3 PHE A 151     149.457 171.202 140.253  1.00 41.19           H
ATOM   1678  CG  PHE A 151     151.442 171.346 140.977  1.00 41.19           C
ATOM   1679  CD1 PHE A 151     152.246 171.420 142.110  1.00 41.19           C
ATOM   1680  HD1 PHE A 151     151.831 171.784 143.039  1.00 41.19           H
ATOM   1681  CD2 PHE A 151     152.000 170.895 139.785  1.00 41.19           C
ATOM   1682  HD2 PHE A 151     151.392 170.840 138.894  1.00 41.19           H
ATOM   1683  CE1 PHE A 151     153.579 171.020 142.064  1.00 41.19           C
ATOM   1684  HE1 PHE A 151     154.185 171.057 142.957  1.00 41.19           H
ATOM   1685  CE2 PHE A 151     153.339 170.514 139.724  1.00 41.19           C
ATOM   1686  HE2 PHE A 151     153.763 170.175 138.790  1.00 41.19           H
ATOM   1687  CZ  PHE A 151     154.129 170.571 140.867  1.00 41.19           C
ATOM   1688  HZ  PHE A 151     155.164 170.268 140.825  1.00 41.19           H
ATOM   1689  N   PHE A 152     149.592 173.462 138.456  1.00 45.78           N
ATOM   1690  H   PHE A 152     148.716 172.966 138.539  1.00 45.78           H
ATOM   1691  CA  PHE A 152     150.030 173.896 137.134  1.00 45.78           C
ATOM   1692  HA  PHE A 152     151.028 173.497 136.949  1.00 45.78           H
ATOM   1693  C   PHE A 152     150.117 175.417 137.050  1.00 45.78           C
ATOM   1694  O   PHE A 152     151.092 175.955 136.527  1.00 45.78           O
ATOM   1695  CB  PHE A 152     149.082 173.365 136.057  1.00 45.78           C
ATOM   1696  HB2 PHE A 152     149.013 172.282 136.158  1.00 45.78           H
ATOM   1697  HB3 PHE A 152     148.091 173.789 136.220  1.00 45.78           H
ATOM   1698  CG  PHE A 152     149.519 173.694 134.656  1.00 45.78           C
ATOM   1699  CD1 PHE A 152     150.366 172.838 133.959  1.00 45.78           C
ATOM   1700  HD1 PHE A 152     150.703 171.921 134.420  1.00 45.78           H
ATOM   1701  CD2 PHE A 152     149.094 174.867 134.043  1.00 45.78           C
ATOM   1702  HD2 PHE A 152     148.432 175.539 134.569  1.00 45.78           H
ATOM   1703  CE1 PHE A 152     150.796 173.156 132.673  1.00 45.78           C
ATOM   1704  HE1 PHE A 152     151.468 172.493 132.148  1.00 45.78           H
ATOM   1705  CE2 PHE A 152     149.524 175.196 132.760  1.00 45.78           C
ATOM   1706  HE2 PHE A 152     149.210 176.123 132.305  1.00 45.78           H
ATOM   1707  CZ  PHE A 152     150.370 174.334 132.070  1.00 45.78           C
ATOM   1708  HZ  PHE A 152     150.701 174.584 131.072  1.00 45.78           H
ATOM   1709  N   HIS A 153     149.116 176.121 137.568  1.00 49.05           N
ATOM   1710  H   HIS A 153     148.322 175.649 137.978  1.00 49.05           H
ATOM   1711  CA  HIS A 153     149.147 177.579 137.544  1.00 49.05           C
ATOM   1712  HA  HIS A 153     149.288 177.903 136.512  1.00 49.05           H
ATOM   1713  C   HIS A 153     150.323 178.094 138.371  1.00 49.05           C
ATOM   1714  O   HIS A 153     151.019 179.023 137.964  1.00 49.05           O
ATOM   1715  CB  HIS A 153     147.835 178.166 138.072  1.00 49.05           C
ATOM   1716  HB2 HIS A 153     147.007 177.636 137.600  1.00 49.05           H
ATOM   1717  HB3 HIS A 153     147.779 178.000 139.148  1.00 49.05           H
ATOM   1718  CG  HIS A 153     147.677 179.631 137.797  1.00 49.05           C
ATOM   1719  ND1 HIS A 153     146.471 180.295 137.777  1.00 49.05           N
ATOM   1720  HD1 HIS A 153     145.563 179.891 137.951  1.00 49.05           H
ATOM   1721  CD2 HIS A 153     148.598 180.576 137.480  1.00 49.05           C
ATOM   1722  HD2 HIS A 153     149.659 180.393 137.396  1.00 49.05           H
ATOM   1723  CE1 HIS A 153     146.712 181.577 137.463  1.00 49.05           C
ATOM   1724  HE1 HIS A 153     145.948 182.335 137.374  1.00 49.05           H
ATOM   1725  NE2 HIS A 153     148.001 181.798 137.288  1.00 49.05           N
ATOM   1726  N   ALA A 154     150.540 177.501 139.540  1.00 46.68           N
ATOM   1727  H   ALA A 154     149.966 176.718 139.822  1.00 46.68           H
ATOM   1728  CA  ALA A 154     151.582 177.965 140.449  1.00 46.68           C
ATOM   1729  HA  ALA A 154     151.428 179.029 140.626  1.00 46.68           H
ATOM   1730  C   ALA A 154     152.988 177.796 139.880  1.00 46.68           C
ATOM   1731  O   ALA A 154     153.821 178.691 140.022  1.00 46.68           O
ATOM   1732  CB  ALA A 154     151.465 177.237 141.778  1.00 46.68           C
ATOM   1733  HB1 ALA A 154     150.490 177.439 142.221  1.00 46.68           H
ATOM   1734  HB2 ALA A 154     152.247 177.590 142.449  1.00 46.68           H
ATOM   1735  HB3 ALA A 154     151.578 176.163 141.623  1.00 46.68           H
ATOM   1736  N   ILE A 155     153.262 176.663 139.243  1.00 48.93           N
ATOM   1737  H   ILE A 155     152.549 175.952 139.151  1.00 48.93           H
ATOM   1738  CA  ILE A 155     154.588 176.413 138.681  1.00 48.93           C
ATOM   1739  HA  ILE A 155     155.321 176.728 139.422  1.00 48.93           H
ATOM   1740  C   ILE A 155     154.823 177.263 137.434  1.00 48.93           C
ATOM   1741  O   ILE A 155     155.957 177.628 137.129  1.00 48.93           O
ATOM   1742  CB  ILE A 155     154.822 174.909 138.400  1.00 48.93           C
ATOM   1743  HB  ILE A 155     154.447 174.350 139.258  1.00 48.93           H
ATOM   1744  CG1 ILE A 155     156.323 174.628 138.272  1.00 48.93           C
ATOM   1745 HG12 ILE A 155     156.670 174.993 137.305  1.00 48.93           H
ATOM   1746 HG13 ILE A 155     156.849 175.180 139.052  1.00 48.93           H
ATOM   1747  CG2 ILE A 155     154.062 174.429 137.165  1.00 48.93           C
ATOM   1748 HG21 ILE A 155     154.151 173.347 137.073  1.00 48.93           H
ATOM   1749 HG22 ILE A 155     154.466 174.900 136.269  1.00 48.93           H
ATOM   1750 HG23 ILE A 155     153.008 174.686 137.264  1.00 48.93           H
ATOM   1751  CD1 ILE A 155     156.695 173.165 138.404  1.00 48.93           C
ATOM   1752 HD11 ILE A 155     157.778 173.065 138.348  1.00 48.93           H
ATOM   1753 HD12 ILE A 155     156.241 172.591 137.596  1.00 48.93           H
ATOM   1754 HD13 ILE A 155     156.347 172.783 139.364  1.00 48.93           H
ATOM   1755  N   MET A 156     153.743 177.598 136.736  1.00 57.89           N
ATOM   1756  H   MET A 156     152.842 177.255 137.039  1.00 57.89           H
ATOM   1757  CA  MET A 156     153.790 178.431 135.538  1.00 57.89           C
ATOM   1758  HA  MET A 156     154.547 178.040 134.859  1.00 57.89           H
ATOM   1759  C   MET A 156     154.139 179.883 135.861  1.00 57.89           C
ATOM   1760  O   MET A 156     154.651 180.612 135.012  1.00 57.89           O
ATOM   1761  CB  MET A 156     152.423 178.358 134.852  1.00 57.89           C
ATOM   1762  HB2 MET A 156     152.175 177.308 134.699  1.00 57.89           H
ATOM   1763  HB3 MET A 156     151.679 178.789 135.522  1.00 57.89           H
ATOM   1764  CG  MET A 156     152.326 179.062 133.509  1.00 57.89           C
ATOM   1765  HG2 MET A 156     152.541 180.124 133.635  1.00 57.89           H
ATOM   1766  HG3 MET A 156     153.057 178.630 132.826  1.00 57.89           H
ATOM   1767  SD  MET A 156     150.673 178.860 132.813  1.00 57.89           S
ATOM   1768  CE  MET A 156     149.708 180.057 133.740  1.00 57.89           C
ATOM   1769  HE1 MET A 156     148.692 180.084 133.345  1.00 57.89           H
ATOM   1770  HE2 MET A 156     150.159 181.045 133.646  1.00 57.89           H
ATOM   1771  HE3 MET A 156     149.678 179.769 134.791  1.00 57.89           H
ATOM   1772  N   ARG A 157     153.848 180.303 137.088  1.00 53.61           N
ATOM   1773  H   ARG A 157     153.448 179.646 137.744  1.00 53.61           H
ATOM   1774  CA  ARG A 157     154.073 181.680 137.526  1.00 53.61           C
ATOM   1775  HA  ARG A 157     153.924 182.349 136.679  1.00 53.61           H
ATOM   1776  C   ARG A 157     155.484 181.936 138.046  1.00 53.61           C
ATOM   1777  O   ARG A 157     155.864 183.088 138.247  1.00 53.61           O
ATOM   1778  CB  ARG A 157     153.074 182.036 138.632  1.00 53.61           C
ATOM   1779  HB2 ARG A 157     153.155 181.286 139.419  1.00 53.61           H
ATOM   1780  HB3 ARG A 157     153.353 182.999 139.060  1.00 53.61           H
ATOM   1781  CG  ARG A 157     151.622 182.101 138.174  1.00 53.61           C
ATOM   1782  HG2 ARG A 157     151.496 181.471 137.293  1.00 53.61           H
ATOM   1783  HG3 ARG A 157     150.985 181.713 138.968  1.00 53.61           H
ATOM   1784  CD  ARG A 157     151.169 183.516 137.835  1.00 53.61           C
ATOM   1785  HD2 ARG A 157     151.888 183.962 137.148  1.00 53.61           H
ATOM   1786  HD3 ARG A 157     150.201 183.465 137.334  1.00 53.61           H
ATOM   1787  NE  ARG A 157     151.055 184.346 139.035  1.00 53.61           N
ATOM   1788  HE  ARG A 157     151.866 184.886 139.298  1.00 53.61           H
ATOM   1789  CZ  ARG A 157     149.985 184.428 139.814  1.00 53.61           C
ATOM   1790  NH1 ARG A 157     148.859 183.786 139.578  1.00 53.61           N
ATOM   1791 HH11 ARG A 157     148.778 183.201 138.758  1.00 53.61           H
ATOM   1792 HH12 ARG A 157     148.083 183.892 140.213  1.00 53.61           H
ATOM   1793  NH2 ARG A 157     150.050 185.177 140.895  1.00 53.61           N
ATOM   1794 HH21 ARG A 157     150.926 185.617 141.132  1.00 53.61           H
ATOM   1795 HH22 ARG A 157     149.232 185.293 141.472  1.00 53.61           H
ATOM   1796  N   GLN A 158     156.243 180.872 138.280  1.00 66.24           N
ATOM   1797  H   GLN A 158     155.896 179.954 138.040  1.00 66.24           H
ATOM   1798  CA  GLN A 158     157.576 180.985 138.865  1.00 66.24           C
ATOM   1799  HA  GLN A 158     157.499 181.524 139.809  1.00 66.24           H
ATOM   1800  C   GLN A 158     158.541 181.760 137.971  1.00 66.24           C
ATOM   1801  O   GLN A 158     158.388 181.815 136.752  1.00 66.24           O
ATOM   1802  CB  GLN A 158     158.152 179.593 139.138  1.00 66.24           C
ATOM   1803  HB2 GLN A 158     158.112 179.014 138.216  1.00 66.24           H
ATOM   1804  HB3 GLN A 158     159.197 179.702 139.426  1.00 66.24           H
ATOM   1805  CG  GLN A 158     157.434 178.820 140.238  1.00 66.24           C
ATOM   1806  HG2 GLN A 158     156.359 178.965 140.140  1.00 66.24           H
ATOM   1807  HG3 GLN A 158     157.652 177.759 140.116  1.00 66.24           H
ATOM   1808  CD  GLN A 158     157.862 179.245 141.629  1.00 66.24           C
ATOM   1809  OE1 GLN A 158     158.192 180.404 141.874  1.00 66.24           O
ATOM   1810  NE2 GLN A 158     157.871 178.299 142.556  1.00 66.24           N
ATOM   1811 HE22 GLN A 158     158.117 178.543 143.504  1.00 66.24           H
ATOM   1812 HE21 GLN A 158     157.620 177.352 142.315  1.00 66.24           H
ATOM   1813  N   GLU A 159     159.544 182.370 138.592  1.00 76.64           N
ATOM   1814  H   GLU A 159     159.622 182.316 139.597  1.00 76.64           H
ATOM   1815  CA  GLU A 159     160.564 183.106 137.852  1.00 76.64           C
ATOM   1816  HA  GLU A 159     160.080 183.706 137.081  1.00 76.64           H
ATOM   1817  C   GLU A 159     161.552 182.161 137.175  1.00 76.64           C
ATOM   1818  O   GLU A 159     161.787 181.042 137.630  1.00 76.64           O
ATOM   1819  CB  GLU A 159     161.343 184.034 138.788  1.00 76.64           C
ATOM   1820  HB2 GLU A 159     161.663 183.465 139.660  1.00 76.64           H
ATOM   1821  HB3 GLU A 159     162.230 184.389 138.264  1.00 76.64           H
ATOM   1822  CG  GLU A 159     160.551 185.246 139.253  1.00 76.64           C
ATOM   1823  HG2 GLU A 159     160.223 185.815 138.383  1.00 76.64           H
ATOM   1824  HG3 GLU A 159     159.673 184.905 139.799  1.00 76.64           H
ATOM   1825  CD  GLU A 159     161.374 186.141 140.157  1.00 76.64           C
ATOM   1826  OE1 GLU A 159     162.428 186.643 139.712  1.00 76.64           O
ATOM   1827  OE2 GLU A 159     160.971 186.336 141.323  1.00 76.64           O
ATOM   1828  N   ILE A 160     162.159 182.633 136.092  1.00 78.03           N
ATOM   1829  H   ILE A 160     161.924 183.556 135.754  1.00 78.03           H
ATOM   1830  CA  ILE A 160     163.167 181.871 135.359  1.00 78.03           C
ATOM   1831  HA  ILE A 160     162.763 180.886 135.125  1.00 78.03           H
ATOM   1832  C   ILE A 160     164.401 181.676 136.237  1.00 78.03           C
ATOM   1833  O   ILE A 160     165.086 180.657 136.153  1.00 78.03           O
ATOM   1834  CB  ILE A 160     163.543 182.576 134.034  1.00 78.03           C
ATOM   1835  HB  ILE A 160     163.925 183.573 134.259  1.00 78.03           H
ATOM   1836  CG1 ILE A 160     162.322 182.704 133.114  1.00 78.03           C
ATOM   1837 HG12 ILE A 160     162.671 182.740 132.082  1.00 78.03           H
ATOM   1838 HG13 ILE A 160     161.701 181.815 133.222  1.00 78.03           H
ATOM   1839  CG2 ILE A 160     164.629 181.799 133.294  1.00 78.03           C
ATOM   1840 HG21 ILE A 160     164.839 182.273 132.336  1.00 78.03           H
ATOM   1841 HG22 ILE A 160     164.303 180.772 133.126  1.00 78.03           H
ATOM   1842 HG23 ILE A 160     165.544 181.793 133.887  1.00 78.03           H
ATOM   1843  CD1 ILE A 160     161.459 183.933 133.352  1.00 78.03           C
ATOM   1844 HD11 ILE A 160     160.884 184.154 132.453  1.00 78.03           H
ATOM   1845 HD12 ILE A 160     162.092 184.788 133.589  1.00 78.03           H
ATOM   1846 HD13 ILE A 160     160.773 183.752 134.179  1.00 78.03           H
ATOM   1847  N   GLY A 161     164.659 182.640 137.116  1.00 75.72           N
ATOM   1848  H   GLY A 161     164.073 183.462 137.139  1.00 75.72           H
ATOM   1849  CA  GLY A 161     165.735 182.517 138.084  1.00 75.72           C
ATOM   1850  HA2 GLY A 161     166.655 182.274 137.553  1.00 75.72           H
ATOM   1851  HA3 GLY A 161     165.868 183.473 138.591  1.00 75.72           H
ATOM   1852  C   GLY A 161     165.502 181.442 139.129  1.00 75.72           C
ATOM   1853  O   GLY A 161     166.441 181.023 139.805  1.00 75.72           O
ATOM   1854  N   TRP A 162     164.261 180.984 139.256  1.00 76.40           N
ATOM   1855  H   TRP A 162     163.526 181.385 138.690  1.00 76.40           H
ATOM   1856  CA  TRP A 162     163.915 179.855 140.116  1.00 76.40           C
ATOM   1857  HA  TRP A 162     164.656 179.751 140.909  1.00 76.40           H
ATOM   1858  C   TRP A 162     163.908 178.571 139.290  1.00 76.40           C
ATOM   1859  O   TRP A 162     164.382 177.526 139.737  1.00 76.40           O
ATOM   1860  CB  TRP A 162     162.533 180.080 140.738  1.00 76.40           C
ATOM   1861  HB2 TRP A 162     162.564 180.989 141.339  1.00 76.40           H
ATOM   1862  HB3 TRP A 162     161.808 180.228 139.938  1.00 76.40           H
ATOM   1863  CG  TRP A 162     162.057 178.945 141.598  1.00 76.40           C
ATOM   1864  CD1 TRP A 162     162.228 178.799 142.941  1.00 76.40           C
ATOM   1865  HD1 TRP A 162     162.740 179.512 143.572  1.00 76.40           H
ATOM   1866  CD2 TRP A 162     161.307 177.792 141.182  1.00 76.40           C
ATOM   1867  NE1 TRP A 162     161.657 177.637 143.392  1.00 76.40           N
ATOM   1868  HE1 TRP A 162     161.667 177.332 144.354  1.00 76.40           H
ATOM   1869  CE2 TRP A 162     161.101 176.984 142.324  1.00 76.40           C
ATOM   1870  CE3 TRP A 162     160.795 177.355 139.953  1.00 76.40           C
ATOM   1871  HE3 TRP A 162     160.900 177.967 139.069  1.00 76.40           H
ATOM   1872  CZ2 TRP A 162     160.448 175.749 142.255  1.00 76.40           C
ATOM   1873  HZ2 TRP A 162     160.321 175.138 143.136  1.00 76.40           H
ATOM   1874  CZ3 TRP A 162     160.149 176.122 139.882  1.00 76.40           C
ATOM   1875  HZ3 TRP A 162     159.769 175.772 138.933  1.00 76.40           H
ATOM   1876  CH2 TRP A 162     159.988 175.327 141.032  1.00 76.40           C
ATOM   1877  HH2 TRP A 162     159.496 174.369 140.951  1.00 76.40           H
ATOM   1878  N   PHE A 163     163.353 178.661 138.087  1.00 75.43           N
ATOM   1879  H   PHE A 163     163.019 179.560 137.766  1.00 75.43           H
ATOM   1880  CA  PHE A 163     163.155 177.509 137.212  1.00 75.43           C
ATOM   1881  HA  PHE A 163     162.587 176.754 137.755  1.00 75.43           H
ATOM   1882  C   PHE A 163     164.458 176.862 136.753  1.00 75.43           C
ATOM   1883  O   PHE A 163     164.545 175.640 136.644  1.00 75.43           O
ATOM   1884  CB  PHE A 163     162.343 177.955 135.993  1.00 75.43           C
ATOM   1885  HB2 PHE A 163     161.463 178.497 136.339  1.00 75.43           H
ATOM   1886  HB3 PHE A 163     162.952 178.634 135.396  1.00 75.43           H
ATOM   1887  CG  PHE A 163     161.891 176.818 135.121  1.00 75.43           C
ATOM   1888  CD1 PHE A 163     162.649 176.424 134.022  1.00 75.43           C
ATOM   1889  HD1 PHE A 163     163.560 176.952 133.780  1.00 75.43           H
ATOM   1890  CD2 PHE A 163     160.714 176.138 135.409  1.00 75.43           C
ATOM   1891  HD2 PHE A 163     160.110 176.441 136.251  1.00 75.43           H
ATOM   1892  CE1 PHE A 163     162.253 175.345 133.237  1.00 75.43           C
ATOM   1893  HE1 PHE A 163     162.854 175.040 132.393  1.00 75.43           H
ATOM   1894  CE2 PHE A 163     160.309 175.059 134.629  1.00 75.43           C
ATOM   1895  HE2 PHE A 163     159.396 174.533 134.869  1.00 75.43           H
ATOM   1896  CZ  PHE A 163     161.086 174.653 133.549  1.00 75.43           C
ATOM   1897  HZ  PHE A 163     160.786 173.805 132.952  1.00 75.43           H
ATOM   1898  N   ASP A 164     165.470 177.679 136.478  1.00 78.63           N
ATOM   1899  H   ASP A 164     165.361 178.671 136.634  1.00 78.63           H
ATOM   1900  CA  ASP A 164     166.734 177.191 135.932  1.00 78.63           C
ATOM   1901  HA  ASP A 164     166.521 176.468 135.144  1.00 78.63           H
ATOM   1902  C   ASP A 164     167.604 176.489 136.973  1.00 78.63           C
ATOM   1903  O   ASP A 164     168.621 175.881 136.642  1.00 78.63           O
ATOM   1904  CB  ASP A 164     167.517 178.359 135.327  1.00 78.63           C
ATOM   1905  HB2 ASP A 164     167.586 179.161 136.062  1.00 78.63           H
ATOM   1906  HB3 ASP A 164     168.525 178.019 135.089  1.00 78.63           H
ATOM   1907  CG  ASP A 164     166.881 178.900 134.059  1.00 78.63           C
ATOM   1908  OD1 ASP A 164     165.914 178.311 133.532  1.00 78.63           O
ATOM   1909  OD2 ASP A 164     167.371 179.933 133.558  1.00 78.63           O
ATOM   1910  N   VAL A 165     167.190 176.566 138.233  1.00 77.88           N
ATOM   1911  H   VAL A 165     166.349 177.089 138.436  1.00 77.88           H
ATOM   1912  CA  VAL A 165     167.880 175.897 139.334  1.00 77.88           C
ATOM   1913  HA  VAL A 165     168.951 175.910 139.134  1.00 77.88           H
ATOM   1914  C   VAL A 165     167.438 174.438 139.435  1.00 77.88           C
ATOM   1915  O   VAL A 165     168.096 173.618 140.075  1.00 77.88           O
ATOM   1916  CB  VAL A 165     167.622 176.629 140.673  1.00 77.88           C
ATOM   1917  HB  VAL A 165     166.554 176.598 140.888  1.00 77.88           H
ATOM   1918  CG1 VAL A 165     168.368 175.977 141.835  1.00 77.88           C
ATOM   1919 HG11 VAL A 165     168.278 176.600 142.726  1.00 77.88           H
ATOM   1920 HG12 VAL A 165     169.422 175.861 141.581  1.00 77.88           H
ATOM   1921 HG13 VAL A 165     167.935 175.000 142.048  1.00 77.88           H
ATOM   1922  CG2 VAL A 165     168.049 178.093 140.570  1.00 77.88           C
ATOM   1923 HG21 VAL A 165     167.902 178.586 141.531  1.00 77.88           H
ATOM   1924 HG22 VAL A 165     167.446 178.603 139.819  1.00 77.88           H
ATOM   1925 HG23 VAL A 165     169.101 178.153 140.290  1.00 77.88           H
ATOM   1926  N   HIS A 166     166.327 174.103 138.786  1.00 79.66           N
ATOM   1927  H   HIS A 166     165.909 174.763 138.145  1.00 79.66           H
ATOM   1928  CA  HIS A 166     165.689 172.799 138.942  1.00 79.66           C
ATOM   1929  HA  HIS A 166     166.192 172.253 139.740  1.00 79.66           H
ATOM   1930  C   HIS A 166     165.765 171.953 137.674  1.00 79.66           C
ATOM   1931  O   HIS A 166     165.743 172.469 136.557  1.00 79.66           O
ATOM   1932  CB  HIS A 166     164.220 172.990 139.326  1.00 79.66           C
ATOM   1933  HB2 HIS A 166     163.745 173.623 138.577  1.00 79.66           H
ATOM   1934  HB3 HIS A 166     163.728 172.017 139.314  1.00 79.66           H
ATOM   1935  CG  HIS A 166     164.024 173.601 140.678  1.00 79.66           C
ATOM   1936  ND1 HIS A 166     164.126 174.948 140.948  1.00 79.66           N
ATOM   1937  HD1 HIS A 166     164.305 175.683 140.278  1.00 79.66           H
ATOM   1938  CD2 HIS A 166     163.746 173.025 141.876  1.00 79.66           C
ATOM   1939  HD2 HIS A 166     163.598 171.966 142.028  1.00 79.66           H
ATOM   1940  CE1 HIS A 166     163.960 175.115 142.267  1.00 79.66           C
ATOM   1941  HE1 HIS A 166     164.029 176.068 142.771  1.00 79.66           H
ATOM   1942  NE2 HIS A 166     163.689 173.973 142.869  1.00 79.66           N
ATOM   1943  N   ASP A 167     165.838 170.638 137.849  1.00 76.44           N
ATOM   1944  H   ASP A 167     165.872 170.252 138.781  1.00 76.44           H
ATOM   1945  CA  ASP A 167     165.824 169.723 136.713  1.00 76.44           C
ATOM   1946  HA  ASP A 167     166.505 170.097 135.949  1.00 76.44           H
ATOM   1947  C   ASP A 167     164.416 169.656 136.129  1.00 76.44           C
ATOM   1948  O   ASP A 167     163.436 169.486 136.855  1.00 76.44           O
ATOM   1949  CB  ASP A 167     166.266 168.322 137.143  1.00 76.44           C
ATOM   1950  HB2 ASP A 167     165.694 168.026 138.023  1.00 76.44           H
ATOM   1951  HB3 ASP A 167     166.051 167.620 136.337  1.00 76.44           H
ATOM   1952  CG  ASP A 167     167.745 168.252 137.468  1.00 76.44           C
ATOM   1953  OD1 ASP A 167     168.563 168.677 136.625  1.00 76.44           O
ATOM   1954  OD2 ASP A 167     168.094 167.760 138.562  1.00 76.44           O
ATOM   1955  N   VAL A 168     164.306 169.778 134.810  1.00 69.05           N
ATOM   1956  H   VAL A 168     165.132 169.916 134.245  1.00 69.05           H
ATOM   1957  CA  VAL A 168     162.999 169.763 134.155  1.00 69.05           C
ATOM   1958  HA  VAL A 168     162.371 170.495 134.663  1.00 69.05           H
ATOM   1959  C   VAL A 168     162.313 168.407 134.301  1.00 69.05           C
ATOM   1960  O   VAL A 168     161.086 168.321 134.270  1.00 69.05           O
ATOM   1961  CB  VAL A 168     163.098 170.189 132.671  1.00 69.05           C
ATOM   1962  HB  VAL A 168     163.734 171.072 132.621  1.00 69.05           H
ATOM   1963  CG1 VAL A 168     163.740 169.105 131.807  1.00 69.05           C
ATOM   1964 HG11 VAL A 168     163.882 169.484 130.795  1.00 69.05           H
ATOM   1965 HG12 VAL A 168     163.096 168.226 131.772  1.00 69.05           H
ATOM   1966 HG13 VAL A 168     164.710 168.828 132.222  1.00 69.05           H
ATOM   1967  CG2 VAL A 168     161.730 170.572 132.120  1.00 69.05           C
ATOM   1968 HG21 VAL A 168     161.839 170.951 131.103  1.00 69.05           H
ATOM   1969 HG22 VAL A 168     161.292 171.351 132.744  1.00 69.05           H
ATOM   1970 HG23 VAL A 168     161.073 169.703 132.111  1.00 69.05           H
ATOM   1971  N   GLY A 169     163.095 167.350 134.492  1.00 66.69           N
ATOM   1972  H   GLY A 169     164.098 167.468 134.513  1.00 66.69           H
ATOM   1973  CA  GLY A 169     162.534 166.027 134.706  1.00 66.69           C
ATOM   1974  HA2 GLY A 169     161.724 165.867 133.995  1.00 66.69           H
ATOM   1975  HA3 GLY A 169     163.303 165.274 134.534  1.00 66.69           H
ATOM   1976  C   GLY A 169     161.984 165.842 136.107  1.00 66.69           C
ATOM   1977  O   GLY A 169     161.040 165.081 136.313  1.00 66.69           O
ATOM   1978  N   GLU A 170     162.564 166.547 137.072  1.00 71.78           N
ATOM   1979  H   GLU A 170     163.323 167.175 136.845  1.00 71.78           H
ATOM   1980  CA  GLU A 170     162.112 166.490 138.459  1.00 71.78           C
ATOM   1981  HA  GLU A 170     161.996 165.448 138.760  1.00 71.78           H
ATOM   1982  C   GLU A 170     160.760 167.186 138.585  1.00 71.78           C
ATOM   1983  O   GLU A 170     159.873 166.727 139.304  1.00 71.78           O
ATOM   1984  CB  GLU A 170     163.134 167.169 139.377  1.00 71.78           C
ATOM   1985  HB2 GLU A 170     164.097 166.674 139.249  1.00 71.78           H
ATOM   1986  HB3 GLU A 170     163.247 168.206 139.061  1.00 71.78           H
ATOM   1987  CG  GLU A 170     162.774 167.166 140.857  1.00 71.78           C
ATOM   1988  HG2 GLU A 170     163.434 167.862 141.375  1.00 71.78           H
ATOM   1989  HG3 GLU A 170     161.750 167.520 140.975  1.00 71.78           H
ATOM   1990  CD  GLU A 170     162.899 165.799 141.506  1.00 71.78           C
ATOM   1991  OE1 GLU A 170     163.386 164.847 140.860  1.00 71.78           O
ATOM   1992  OE2 GLU A 170     162.494 165.669 142.680  1.00 71.78           O
ATOM   1993  N   LEU A 171     160.605 168.294 137.869  1.00 64.24           N
ATOM   1994  H   LEU A 171     161.363 168.612 137.281  1.00 64.24           H
ATOM   1995  CA  LEU A 171     159.373 169.075 137.920  1.00 64.24           C
ATOM   1996  HA  LEU A 171     159.050 169.148 138.958  1.00 64.24           H
ATOM   1997  C   LEU A 171     158.259 168.391 137.132  1.00 64.24           C
ATOM   1998  O   LEU A 171     157.076 168.593 137.409  1.00 64.24           O
ATOM   1999  CB  LEU A 171     159.621 170.482 137.367  1.00 64.24           C
ATOM   2000  HB2 LEU A 171     159.908 170.382 136.321  1.00 64.24           H
ATOM   2001  HB3 LEU A 171     158.674 171.021 137.397  1.00 64.24           H
ATOM   2002  CG  LEU A 171     160.679 171.349 138.059  1.00 64.24           C
ATOM   2003  HG  LEU A 171     161.636 170.830 138.030  1.00 64.24           H
ATOM   2004  CD1 LEU A 171     160.820 172.658 137.294  1.00 64.24           C
ATOM   2005 HD11 LEU A 171     161.571 173.285 137.776  1.00 64.24           H
ATOM   2006 HD12 LEU A 171     159.867 173.187 137.279  1.00 64.24           H
ATOM   2007 HD13 LEU A 171     161.137 172.452 136.272  1.00 64.24           H
ATOM   2008  CD2 LEU A 171     160.332 171.635 139.517  1.00 64.24           C
ATOM   2009 HD21 LEU A 171     161.065 172.324 139.936  1.00 64.24           H
ATOM   2010 HD22 LEU A 171     160.356 170.706 140.086  1.00 64.24           H
ATOM   2011 HD23 LEU A 171     159.339 172.078 139.584  1.00 64.24           H
ATOM   2012  N   ASN A 172     158.641 167.576 136.155  1.00 62.35           N
ATOM   2013  H   ASN A 172     159.628 167.458 135.969  1.00 62.35           H
ATOM   2014  CA  ASN A 172     157.681 166.846 135.334  1.00 62.35           C
ATOM   2015  HA  ASN A 172     156.817 167.487 135.156  1.00 62.35           H
ATOM   2016  C   ASN A 172     157.186 165.573 136.019  1.00 62.35           C
ATOM   2017  O   ASN A 172     156.039 165.170 135.829  1.00 62.35           O
ATOM   2018  CB  ASN A 172     158.321 166.493 133.990  1.00 62.35           C
ATOM   2019  HB2 ASN A 172     158.805 167.380 133.582  1.00 62.35           H
ATOM   2020  HB3 ASN A 172     159.075 165.722 134.149  1.00 62.35           H
ATOM   2021  CG  ASN A 172     157.309 165.995 132.982  1.00 62.35           C
ATOM   2022  OD1 ASN A 172     156.313 166.657 132.702  1.00 62.35           O
ATOM   2023  ND2 ASN A 172     157.564 164.825 132.418  1.00 62.35           N
ATOM   2024 HD22 ASN A 172     156.917 164.453 131.740  1.00 62.35           H
ATOM   2025 HD21 ASN A 172     158.394 164.311 132.673  1.00 62.35           H
ATOM   2026  N   THR A 173     158.042 164.929 136.806  1.00 60.21           N
ATOM   2027  H   THR A 173     158.985 165.279 136.918  1.00 60.21           H
ATOM   2028  CA  THR A 173     157.645 163.722 137.527  1.00 60.21           C
ATOM   2029  HA  THR A 173     156.944 163.175 136.897  1.00 60.21           H
ATOM   2030  C   THR A 173     156.907 164.067 138.818  1.00 60.21           C
ATOM   2031  O   THR A 173     156.072 163.293 139.283  1.00 60.21           O
ATOM   2032  CB  THR A 173     158.830 162.773 137.811  1.00 60.21           C
ATOM   2033  HB  THR A 173     159.425 162.675 136.902  1.00 60.21           H
ATOM   2034  OG1 THR A 173     158.321 161.482 138.169  1.00 60.21           O
ATOM   2035  HG1 THR A 173     157.799 161.575 138.970  1.00 60.21           H
ATOM   2036  CG2 THR A 173     159.730 163.269 138.936  1.00 60.21           C
ATOM   2037 HG21 THR A 173     160.603 162.621 139.012  1.00 60.21           H
ATOM   2038 HG22 THR A 173     159.188 163.251 139.881  1.00 60.21           H
ATOM   2039 HG23 THR A 173     160.058 164.286 138.723  1.00 60.21           H
ATOM   2040  N   ARG A 174     157.179 165.244 139.374  1.00 56.55           N
ATOM   2041  H   ARG A 174     157.902 165.825 138.972  1.00 56.55           H
ATOM   2042  CA  ARG A 174     156.457 165.744 140.543  1.00 56.55           C
ATOM   2043  HA  ARG A 174     156.504 165.002 141.340  1.00 56.55           H
ATOM   2044  C   ARG A 174     154.989 165.969 140.200  1.00 56.55           C
ATOM   2045  O   ARG A 174     154.106 165.782 141.036  1.00 56.55           O
ATOM   2046  CB  ARG A 174     157.113 167.044 141.020  1.00 56.55           C
ATOM   2047  HB2 ARG A 174     158.179 166.854 141.144  1.00 56.55           H
ATOM   2048  HB3 ARG A 174     156.992 167.801 140.244  1.00 56.55           H
ATOM   2049  CG  ARG A 174     156.570 167.600 142.331  1.00 56.55           C
ATOM   2050  HG2 ARG A 174     155.515 167.842 142.207  1.00 56.55           H
ATOM   2051  HG3 ARG A 174     156.670 166.842 143.107  1.00 56.55           H
ATOM   2052  CD  ARG A 174     157.323 168.849 142.770  1.00 56.55           C
ATOM   2053  HD2 ARG A 174     157.266 169.597 141.978  1.00 56.55           H
ATOM   2054  HD3 ARG A 174     156.844 169.250 143.664  1.00 56.55           H
ATOM   2055  NE  ARG A 174     158.726 168.557 143.063  1.00 56.55           N
ATOM   2056  HE  ARG A 174     159.036 167.607 142.920  1.00 56.55           H
ATOM   2057  CZ  ARG A 174     159.627 169.433 143.489  1.00 56.55           C
ATOM   2058  NH1 ARG A 174     159.334 170.698 143.720  1.00 56.55           N
ATOM   2059 HH11 ARG A 174     158.382 171.011 143.616  1.00 56.55           H
ATOM   2060 HH12 ARG A 174     160.066 171.333 143.995  1.00 56.55           H
ATOM   2061  NH2 ARG A 174     160.867 169.038 143.683  1.00 56.55           N
ATOM   2062 HH21 ARG A 174     161.108 168.074 143.507  1.00 56.55           H
ATOM   2063 HH22 ARG A 174     161.560 169.700 143.994  1.00 56.55           H
ATOM   2064  N   LEU A 175     154.746 166.364 138.955  1.00 53.84           N
ATOM   2065  H   LEU A 175     155.527 166.505 138.331  1.00 53.84           H
ATOM   2066  CA  LEU A 175     153.398 166.599 138.448  1.00 53.84           C
ATOM   2067  HA  LEU A 175     152.910 167.332 139.090  1.00 53.84           H
ATOM   2068  C   LEU A 175     152.540 165.336 138.449  1.00 53.84           C
ATOM   2069  O   LEU A 175     151.342 165.407 138.724  1.00 53.84           O
ATOM   2070  CB  LEU A 175     153.499 167.178 137.033  1.00 53.84           C
ATOM   2071  HB2 LEU A 175     154.218 167.997 137.070  1.00 53.84           H
ATOM   2072  HB3 LEU A 175     153.911 166.415 136.374  1.00 53.84           H
ATOM   2073  CG  LEU A 175     152.213 167.716 136.396  1.00 53.84           C
ATOM   2074  HG  LEU A 175     151.559 168.084 137.187  1.00 53.84           H
ATOM   2075  CD1 LEU A 175     152.548 168.883 135.475  1.00 53.84           C
ATOM   2076 HD11 LEU A 175     151.632 169.269 135.027  1.00 53.84           H
ATOM   2077 HD12 LEU A 175     153.222 168.550 134.687  1.00 53.84           H
ATOM   2078 HD13 LEU A 175     153.025 169.677 136.049  1.00 53.84           H
ATOM   2079  CD2 LEU A 175     151.469 166.648 135.603  1.00 53.84           C
ATOM   2080 HD21 LEU A 175     150.574 167.082 135.157  1.00 53.84           H
ATOM   2081 HD22 LEU A 175     151.177 165.832 136.263  1.00 53.84           H
ATOM   2082 HD23 LEU A 175     152.113 166.260 134.813  1.00 53.84           H
ATOM   2083  N   THR A 176     153.129 164.190 138.123  1.00 55.24           N
ATOM   2084  H   THR A 176     154.126 164.167 137.966  1.00 55.24           H
ATOM   2085  CA  THR A 176     152.361 162.957 137.958  1.00 55.24           C
ATOM   2086  HA  THR A 176     151.308 163.234 137.924  1.00 55.24           H
ATOM   2087  C   THR A 176     152.485 161.929 139.079  1.00 55.24           C
ATOM   2088  O   THR A 176     151.559 161.144 139.283  1.00 55.24           O
ATOM   2089  CB  THR A 176     152.672 162.268 136.610  1.00 55.24           C
ATOM   2090  HB  THR A 176     152.588 163.007 135.813  1.00 55.24           H
ATOM   2091  OG1 THR A 176     151.711 161.230 136.380  1.00 55.24           O
ATOM   2092  HG1 THR A 176     151.721 160.638 137.136  1.00 55.24           H
ATOM   2093  CG2 THR A 176     154.070 161.661 136.570  1.00 55.24           C
ATOM   2094 HG21 THR A 176     154.268 161.280 135.568  1.00 55.24           H
ATOM   2095 HG22 THR A 176     154.139 160.839 137.283  1.00 55.24           H
ATOM   2096 HG23 THR A 176     154.811 162.421 136.816  1.00 55.24           H
ATOM   2097  N   ASP A 177     153.600 161.900 139.801  1.00 52.92           N
ATOM   2098  H   ASP A 177     154.339 162.567 139.623  1.00 52.92           H
ATOM   2099  CA  ASP A 177     153.812 160.889 140.834  1.00 52.92           C
ATOM   2100  HA  ASP A 177     153.327 159.964 140.522  1.00 52.92           H
ATOM   2101  C   ASP A 177     153.227 161.290 142.186  1.00 52.92           C
ATOM   2102  O   ASP A 177     152.595 160.481 142.864  1.00 52.92           O
ATOM   2103  CB  ASP A 177     155.309 160.624 141.009  1.00 52.92           C
ATOM   2104  HB2 ASP A 177     155.752 160.408 140.037  1.00 52.92           H
ATOM   2105  HB3 ASP A 177     155.780 161.520 141.413  1.00 52.92           H
ATOM   2106  CG  ASP A 177     155.589 159.467 141.950  1.00 52.92           C
ATOM   2107  OD1 ASP A 177     156.602 159.525 142.678  1.00 52.92           O
ATOM   2108  OD2 ASP A 177     154.809 158.490 141.963  1.00 52.92           O
ATOM   2109  N   ASP A 178     153.460 162.534 142.589  1.00 46.85           N
ATOM   2110  H   ASP A 178     153.961 163.169 141.983  1.00 46.85           H
ATOM   2111  CA  ASP A 178     153.024 163.004 143.900  1.00 46.85           C
ATOM   2112  HA  ASP A 178     153.262 162.245 144.645  1.00 46.85           H
ATOM   2113  C   ASP A 178     151.515 163.221 143.920  1.00 46.85           C
ATOM   2114  O   ASP A 178     150.846 162.919 144.907  1.00 46.85           O
ATOM   2115  CB  ASP A 178     153.756 164.295 144.274  1.00 46.85           C
ATOM   2116  HB2 ASP A 178     153.702 164.990 143.437  1.00 46.85           H
ATOM   2117  HB3 ASP A 178     153.259 164.746 145.133  1.00 46.85           H
ATOM   2118  CG  ASP A 178     155.209 164.051 144.632  1.00 46.85           C
ATOM   2119  OD1 ASP A 178     155.471 163.206 145.514  1.00 46.85           O
ATOM   2120  OD2 ASP A 178     156.095 164.693 144.029  1.00 46.85           O
ATOM   2121  N   VAL A 179     150.978 163.733 142.818  1.00 40.85           N
ATOM   2122  H   VAL A 179     151.577 163.937 142.030  1.00 40.85           H
ATOM   2123  CA  VAL A 179     149.548 164.013 142.713  1.00 40.85           C
ATOM   2124  HA  VAL A 179     149.240 164.574 143.595  1.00 40.85           H
ATOM   2125  C   VAL A 179     148.765 162.702 142.696  1.00 40.85           C
ATOM   2126  O   VAL A 179     147.678 162.613 143.267  1.00 40.85           O
ATOM   2127  CB  VAL A 179     149.216 164.859 141.461  1.00 40.85           C
ATOM   2128  HB  VAL A 179     149.503 164.298 140.572  1.00 40.85           H
ATOM   2129  CG1 VAL A 179     147.724 165.169 141.387  1.00 40.85           C
ATOM   2130 HG11 VAL A 179     147.523 165.789 140.514  1.00 40.85           H
ATOM   2131 HG12 VAL A 179     147.413 165.702 142.286  1.00 40.85           H
ATOM   2132 HG13 VAL A 179     147.159 164.241 141.301  1.00 40.85           H
ATOM   2133  CG2 VAL A 179     149.994 166.174 141.483  1.00 40.85           C
ATOM   2134 HG21 VAL A 179     149.724 166.772 140.613  1.00 40.85           H
ATOM   2135 HG22 VAL A 179     151.065 165.973 141.451  1.00 40.85           H
ATOM   2136 HG23 VAL A 179     149.757 166.731 142.390  1.00 40.85           H
ATOM   2137  N   SER A 180     149.327 161.671 142.074  1.00 41.14           N
ATOM   2138  H   SER A 180     150.228 161.786 141.630  1.00 41.14           H
ATOM   2139  CA  SER A 180     148.703 160.350 142.058  1.00 41.14           C
ATOM   2140  HA  SER A 180     147.667 160.455 141.735  1.00 41.14           H
ATOM   2141  C   SER A 180     148.701 159.709 143.443  1.00 41.14           C
ATOM   2142  O   SER A 180     147.769 158.985 143.795  1.00 41.14           O
ATOM   2143  CB  SER A 180     149.427 159.426 141.077  1.00 41.14           C
ATOM   2144  HB2 SER A 180     150.477 159.349 141.360  1.00 41.14           H
ATOM   2145  HB3 SER A 180     148.974 158.436 141.121  1.00 41.14           H
ATOM   2146  OG  SER A 180     149.329 159.922 139.753  1.00 41.14           O
ATOM   2147  HG  SER A 180     150.120 160.435 139.565  1.00 41.14           H
ATOM   2148  N   LYS A 181     149.736 159.980 144.232  1.00 39.97           N
ATOM   2149  H   LYS A 181     150.481 160.569 143.885  1.00 39.97           H
ATOM   2150  CA  LYS A 181     149.820 159.477 145.602  1.00 39.97           C
ATOM   2151  HA  LYS A 181     149.640 158.402 145.595  1.00 39.97           H
ATOM   2152  C   LYS A 181     148.755 160.098 146.497  1.00 39.97           C
ATOM   2153  O   LYS A 181     148.244 159.439 147.402  1.00 39.97           O
ATOM   2154  CB  LYS A 181     151.210 159.749 146.185  1.00 39.97           C
ATOM   2155  HB2 LYS A 181     151.673 160.556 145.618  1.00 39.97           H
ATOM   2156  HB3 LYS A 181     151.098 160.081 147.217  1.00 39.97           H
ATOM   2157  CG  LYS A 181     152.126 158.533 146.168  1.00 39.97           C
ATOM   2158  HG2 LYS A 181     151.754 157.805 146.889  1.00 39.97           H
ATOM   2159  HG3 LYS A 181     152.109 158.081 145.176  1.00 39.97           H
ATOM   2160  CD  LYS A 181     153.562 158.892 146.526  1.00 39.97           C
ATOM   2161  HD2 LYS A 181     153.560 159.599 147.355  1.00 39.97           H
ATOM   2162  HD3 LYS A 181     154.087 157.988 146.836  1.00 39.97           H
ATOM   2163  CE  LYS A 181     154.288 159.499 145.335  1.00 39.97           C
ATOM   2164  HE2 LYS A 181     154.307 158.767 144.524  1.00 39.97           H
ATOM   2165  HE3 LYS A 181     153.731 160.369 144.980  1.00 39.97           H
ATOM   2166  NZ  LYS A 181     155.682 159.890 145.724  1.00 39.97           N
ATOM   2167  HZ1 LYS A 181     156.223 160.114 144.898  1.00 39.97           H
ATOM   2168  HZ2 LYS A 181     156.141 159.131 146.209  1.00 39.97           H
ATOM   2169  HZ3 LYS A 181     155.671 160.705 146.323  1.00 39.97           H
ATOM   2170  N   ILE A 182     148.409 161.355 146.240  1.00 34.05           N
ATOM   2171  H   ILE A 182     148.897 161.867 145.518  1.00 34.05           H
ATOM   2172  CA  ILE A 182     147.313 161.998 146.960  1.00 34.05           C
ATOM   2173  HA  ILE A 182     147.467 161.871 148.031  1.00 34.05           H
ATOM   2174  C   ILE A 182     146.007 161.306 146.585  1.00 34.05           C
ATOM   2175  O   ILE A 182     145.212 160.964 147.458  1.00 34.05           O
ATOM   2176  CB  ILE A 182     147.167 163.503 146.634  1.00 34.05           C
ATOM   2177  HB  ILE A 182     146.969 163.601 145.566  1.00 34.05           H
ATOM   2178  CG1 ILE A 182     148.453 164.280 146.936  1.00 34.05           C
ATOM   2179 HG12 ILE A 182     149.247 163.894 146.299  1.00 34.05           H
ATOM   2180 HG13 ILE A 182     148.291 165.323 146.664  1.00 34.05           H
ATOM   2181  CG2 ILE A 182     145.985 164.112 147.390  1.00 34.05           C
ATOM   2182 HG21 ILE A 182     145.955 165.188 147.223  1.00 34.05           H
ATOM   2183 HG22 ILE A 182     146.081 163.914 148.458  1.00 34.05           H
ATOM   2184 HG23 ILE A 182     145.054 163.674 147.029  1.00 34.05           H
ATOM   2185  CD1 ILE A 182     148.939 164.237 148.369  1.00 34.05           C
ATOM   2186 HD11 ILE A 182     149.865 164.806 148.441  1.00 34.05           H
ATOM   2187 HD12 ILE A 182     149.132 163.206 148.665  1.00 34.05           H
ATOM   2188 HD13 ILE A 182     148.194 164.678 149.030  1.00 34.05           H
ATOM   2189  N   ASN A 183     145.789 161.114 145.288  1.00 28.33           N
ATOM   2190  H   ASN A 183     146.511 161.355 144.624  1.00 28.33           H
ATOM   2191  CA  ASN A 183     144.527 160.586 144.782  1.00 28.33           C
ATOM   2192  HA  ASN A 183     143.732 161.296 145.013  1.00 28.33           H
ATOM   2193  C   ASN A 183     144.147 159.246 145.405  1.00 28.33           C
ATOM   2194  O   ASN A 183     142.992 159.027 145.769  1.00 28.33           O
ATOM   2195  CB  ASN A 183     144.626 160.425 143.263  1.00 28.33           C
ATOM   2196  HB2 ASN A 183     145.026 161.341 142.829  1.00 28.33           H
ATOM   2197  HB3 ASN A 183     145.308 159.606 143.038  1.00 28.33           H
ATOM   2198  CG  ASN A 183     143.285 160.135 142.628  1.00 28.33           C
ATOM   2199  OD1 ASN A 183     142.351 160.925 142.736  1.00 28.33           O
ATOM   2200  ND2 ASN A 183     143.184 159.002 141.951  1.00 28.33           N
ATOM   2201 HD22 ASN A 183     142.308 158.771 141.507  1.00 28.33           H
ATOM   2202 HD21 ASN A 183     143.973 158.376 141.894  1.00 28.33           H
ATOM   2203  N   GLU A 184     145.116 158.344 145.511  1.00 27.01           N
ATOM   2204  H   GLU A 184     146.045 158.566 145.181  1.00 27.01           H
ATOM   2205  CA  GLU A 184     144.875 157.022 146.082  1.00 27.01           C
ATOM   2206  HA  GLU A 184     143.922 156.645 145.711  1.00 27.01           H
ATOM   2207  C   GLU A 184     144.793 157.058 147.606  1.00 27.01           C
ATOM   2208  O   GLU A 184     144.125 156.223 148.216  1.00 27.01           O
ATOM   2209  CB  GLU A 184     145.981 156.053 145.658  1.00 27.01           C
ATOM   2210  HB2 GLU A 184     146.943 156.468 145.958  1.00 27.01           H
ATOM   2211  HB3 GLU A 184     145.832 155.108 146.181  1.00 27.01           H
ATOM   2212  CG  GLU A 184     146.009 155.775 144.161  1.00 27.01           C
ATOM   2213  HG2 GLU A 184     145.033 155.395 143.857  1.00 27.01           H
ATOM   2214  HG3 GLU A 184     146.198 156.706 143.626  1.00 27.01           H
ATOM   2215  CD  GLU A 184     147.070 154.762 143.769  1.00 27.01           C
ATOM   2216  OE1 GLU A 184     147.849 154.313 144.636  1.00 27.01           O
ATOM   2217  OE2 GLU A 184     147.123 154.399 142.575  1.00 27.01           O
ATOM   2218  N   GLY A 185     145.481 158.016 148.219  1.00 25.21           N
ATOM   2219  H   GLY A 185     145.995 158.693 147.672  1.00 25.21           H
ATOM   2220  CA  GLY A 185     145.526 158.111 149.668  1.00 25.21           C
ATOM   2221  HA2 GLY A 185     145.670 157.111 150.075  1.00 25.21           H
ATOM   2222  HA3 GLY A 185     146.384 158.719 149.954  1.00 25.21           H
ATOM   2223  C   GLY A 185     144.286 158.703 150.309  1.00 25.21           C
ATOM   2224  O   GLY A 185     143.913 158.295 151.408  1.00 25.21           O
ATOM   2225  N   ILE A 186     143.648 159.665 149.649  1.00 26.92           N
ATOM   2226  H   ILE A 186     143.996 159.961 148.747  1.00 26.92           H
ATOM   2227  CA  ILE A 186     142.451 160.311 150.188  1.00 26.92           C
ATOM   2228  HA  ILE A 186     142.430 160.145 151.265  1.00 26.92           H
ATOM   2229  C   ILE A 186     141.162 159.728 149.617  1.00 26.92           C
ATOM   2230  O   ILE A 186     140.067 160.173 149.961  1.00 26.92           O
ATOM   2231  CB  ILE A 186     142.430 161.839 149.947  1.00 26.92           C
ATOM   2232  HB  ILE A 186     141.555 162.238 150.459  1.00 26.92           H
ATOM   2233  CG1 ILE A 186     142.292 162.177 148.457  1.00 26.92           C
ATOM   2234 HG12 ILE A 186     143.237 161.973 147.957  1.00 26.92           H
ATOM   2235 HG13 ILE A 186     141.531 161.535 148.017  1.00 26.92           H
ATOM   2236  CG2 ILE A 186     143.669 162.487 150.562  1.00 26.92           C
ATOM   2237 HG21 ILE A 186     143.569 163.572 150.537  1.00 26.92           H
ATOM   2238 HG22 ILE A 186     144.560 162.195 150.004  1.00 26.92           H
ATOM   2239 HG23 ILE A 186     143.770 162.165 151.598  1.00 26.92           H
ATOM   2240  CD1 ILE A 186     141.904 163.616 148.174  1.00 26.92           C
ATOM   2241 HD11 ILE A 186     141.756 163.745 147.101  1.00 26.92           H
ATOM   2242 HD12 ILE A 186     142.695 164.286 148.509  1.00 26.92           H
ATOM   2243 HD13 ILE A 186     140.977 163.855 148.695  1.00 26.92           H
ATOM   2244  N   GLY A 187     141.300 158.746 148.733  1.00 29.79           N
ATOM   2245  H   GLY A 187     142.223 158.399 148.514  1.00 29.79           H
ATOM   2246  CA  GLY A 187     140.155 158.170 148.051  1.00 29.79           C
ATOM   2247  HA2 GLY A 187     139.427 158.958 147.857  1.00 29.79           H
ATOM   2248  HA3 GLY A 187     140.490 157.774 147.092  1.00 29.79           H
ATOM   2249  C   GLY A 187     139.454 157.064 148.814  1.00 29.79           C
ATOM   2250  O   GLY A 187     139.246 157.137 150.025  1.00 29.79           O
ATOM   2251  N   ASP A 188     139.072 156.021 148.086  1.00 36.05           N
ATOM   2252  H   ASP A 188     139.311 155.978 147.106  1.00 36.05           H
ATOM   2253  CA  ASP A 188     138.281 154.930 148.647  1.00 36.05           C
ATOM   2254  HA  ASP A 188     137.384 155.355 149.099  1.00 36.05           H
ATOM   2255  C   ASP A 188     139.006 154.139 149.733  1.00 36.05           C
ATOM   2256  O   ASP A 188     138.365 153.472 150.543  1.00 36.05           O
ATOM   2257  CB  ASP A 188     137.847 153.983 147.526  1.00 36.05           C
ATOM   2258  HB2 ASP A 188     137.558 154.574 146.657  1.00 36.05           H
ATOM   2259  HB3 ASP A 188     138.691 153.351 147.251  1.00 36.05           H
ATOM   2260  CG  ASP A 188     136.675 153.104 147.923  1.00 36.05           C
ATOM   2261  OD1 ASP A 188     136.044 153.328 148.979  1.00 36.05           O
ATOM   2262  OD2 ASP A 188     136.359 152.177 147.150  1.00 36.05           O
ATOM   2263  N   LYS A 189     140.331 154.237 149.788  1.00 32.87           N
ATOM   2264  H   LYS A 189     140.813 154.810 149.110  1.00 32.87           H
ATOM   2265  CA  LYS A 189     141.102 153.589 150.847  1.00 32.87           C
ATOM   2266  HA  LYS A 189     140.921 152.515 150.812  1.00 32.87           H
ATOM   2267  C   LYS A 189     140.650 154.071 152.222  1.00 32.87           C
ATOM   2268  O   LYS A 189     140.711 153.320 153.195  1.00 32.87           O
ATOM   2269  CB  LYS A 189     142.600 153.864 150.677  1.00 32.87           C
ATOM   2270  HB2 LYS A 189     142.737 154.933 150.507  1.00 32.87           H
ATOM   2271  HB3 LYS A 189     143.107 153.609 151.608  1.00 32.87           H
ATOM   2272  CG  LYS A 189     143.281 153.103 149.544  1.00 32.87           C
ATOM   2273  HG2 LYS A 189     142.728 153.264 148.618  1.00 32.87           H
ATOM   2274  HG3 LYS A 189     144.288 153.501 149.421  1.00 32.87           H
ATOM   2275  CD  LYS A 189     143.380 151.607 149.826  1.00 32.87           C
ATOM   2276  HD2 LYS A 189     143.795 151.466 150.825  1.00 32.87           H
ATOM   2277  HD3 LYS A 189     142.384 151.165 149.797  1.00 32.87           H
ATOM   2278  CE  LYS A 189     144.273 150.886 148.826  1.00 32.87           C
ATOM   2279  HE2 LYS A 189     145.253 151.368 148.816  1.00 32.87           H
ATOM   2280  HE3 LYS A 189     144.406 149.853 149.158  1.00 32.87           H
ATOM   2281  NZ  LYS A 189     143.662 150.907 147.456  1.00 32.87           N
ATOM   2282  HZ1 LYS A 189     144.259 150.421 146.800  1.00 32.87           H
ATOM   2283  HZ2 LYS A 189     143.533 151.860 147.145  1.00 32.87           H
ATOM   2284  HZ3 LYS A 189     142.763 150.443 147.473  1.00 32.87           H
ATOM   2285  N   ILE A 190     140.185 155.313 152.299  1.00 29.66           N
ATOM   2286  H   ILE A 190     140.170 155.884 151.465  1.00 29.66           H
ATOM   2287  CA  ILE A 190     139.655 155.875 153.539  1.00 29.66           C
ATOM   2288  HA  ILE A 190     140.345 155.651 154.352  1.00 29.66           H
ATOM   2289  C   ILE A 190     138.313 155.226 153.870  1.00 29.66           C
ATOM   2290  O   ILE A 190     138.059 154.853 155.014  1.00 29.66           O
ATOM   2291  CB  ILE A 190     139.472 157.408 153.445  1.00 29.66           C
ATOM   2292  HB  ILE A 190     138.760 157.617 152.647  1.00 29.66           H
ATOM   2293  CG1 ILE A 190     140.789 158.112 153.094  1.00 29.66           C
ATOM   2294 HG12 ILE A 190     141.134 157.749 152.127  1.00 29.66           H
ATOM   2295 HG13 ILE A 190     140.584 159.178 152.989  1.00 29.66           H
ATOM   2296  CG2 ILE A 190     138.898 157.954 154.750  1.00 29.66           C
ATOM   2297 HG21 ILE A 190     138.922 159.044 154.736  1.00 29.66           H
ATOM   2298 HG22 ILE A 190     139.479 157.591 155.598  1.00 29.66           H
ATOM   2299 HG23 ILE A 190     137.864 157.625 154.856  1.00 29.66           H
ATOM   2300  CD1 ILE A 190     141.920 157.947 154.096  1.00 29.66           C
ATOM   2301 HD11 ILE A 190     142.791 158.493 153.738  1.00 29.66           H
ATOM   2302 HD12 ILE A 190     142.177 156.893 154.200  1.00 29.66           H
ATOM   2303 HD13 ILE A 190     141.624 158.348 155.065  1.00 29.66           H
ATOM   2304  N   GLY A 191     137.463 155.064 152.861  1.00 30.33           N
ATOM   2305  H   GLY A 191     137.716 155.378 151.935  1.00 30.33           H
ATOM   2306  CA  GLY A 191     136.196 154.377 153.048  1.00 30.33           C
ATOM   2307  HA2 GLY A 191     135.615 154.891 153.814  1.00 30.33           H
ATOM   2308  HA3 GLY A 191     135.641 154.390 152.110  1.00 30.33           H
ATOM   2309  C   GLY A 191     136.399 152.937 153.477  1.00 30.33           C
ATOM   2310  O   GLY A 191     135.680 152.422 154.332  1.00 30.33           O
ATOM   2311  N   MET A 192     137.398 152.286 152.892  1.00 28.65           N
ATOM   2312  H   MET A 192     137.957 152.766 152.199  1.00 28.65           H
ATOM   2313  CA  MET A 192     137.739 150.905 153.222  1.00 28.65           C
ATOM   2314  HA  MET A 192     136.838 150.293 153.172  1.00 28.65           H
ATOM   2315  C   MET A 192     138.312 150.786 154.631  1.00 28.65           C
ATOM   2316  O   MET A 192     138.158 149.752 155.279  1.00 28.65           O
ATOM   2317  CB  MET A 192     138.771 150.365 152.228  1.00 28.65           C
ATOM   2318  HB2 MET A 192     139.632 151.033 152.235  1.00 28.65           H
ATOM   2319  HB3 MET A 192     139.100 149.383 152.567  1.00 28.65           H
ATOM   2320  CG  MET A 192     138.270 150.239 150.796  1.00 28.65           C
ATOM   2321  HG2 MET A 192     137.486 149.483 150.747  1.00 28.65           H
ATOM   2322  HG3 MET A 192     137.856 151.194 150.473  1.00 28.65           H
ATOM   2323  SD  MET A 192     139.618 149.792 149.684  1.00 28.65           S
ATOM   2324  CE  MET A 192     139.759 148.021 149.955  1.00 28.65           C
ATOM   2325  HE1 MET A 192     140.609 147.636 149.392  1.00 28.65           H
ATOM   2326  HE2 MET A 192     138.848 147.527 149.619  1.00 28.65           H
ATOM   2327  HE3 MET A 192     139.912 147.822 151.016  1.00 28.65           H
ATOM   2328  N   PHE A 193     138.965 151.838 155.112  1.00 21.31           N
ATOM   2329  H   PHE A 193     139.093 152.655 154.530  1.00 21.31           H
ATOM   2330  CA  PHE A 193     139.490 151.862 156.474  1.00 21.31           C
ATOM   2331  HA  PHE A 193     140.084 150.963 156.639  1.00 21.31           H
ATOM   2332  C   PHE A 193     138.356 151.866 157.494  1.00 21.31           C
ATOM   2333  O   PHE A 193     138.402 151.137 158.484  1.00 21.31           O
ATOM   2334  CB  PHE A 193     140.380 153.091 156.678  1.00 21.31           C
ATOM   2335  HB2 PHE A 193     141.185 153.068 155.944  1.00 21.31           H
ATOM   2336  HB3 PHE A 193     139.785 153.988 156.506  1.00 21.31           H
ATOM   2337  CG  PHE A 193     140.979 153.176 158.054  1.00 21.31           C
ATOM   2338  CD1 PHE A 193     142.155 152.498 158.356  1.00 21.31           C
ATOM   2339  HD1 PHE A 193     142.660 151.928 157.589  1.00 21.31           H
ATOM   2340  CD2 PHE A 193     140.356 153.920 159.050  1.00 21.31           C
ATOM   2341  HD2 PHE A 193     139.446 154.460 158.829  1.00 21.31           H
ATOM   2342  CE1 PHE A 193     142.685 152.533 159.643  1.00 21.31           C
ATOM   2343  HE1 PHE A 193     143.584 151.980 159.872  1.00 21.31           H
ATOM   2344  CE2 PHE A 193     140.883 153.969 160.338  1.00 21.31           C
ATOM   2345  HE2 PHE A 193     140.386 154.546 161.105  1.00 21.31           H
ATOM   2346  CZ  PHE A 193     142.050 153.273 160.636  1.00 21.31           C
ATOM   2347  HZ  PHE A 193     142.461 153.305 161.634  1.00 21.31           H
ATOM   2348  N   PHE A 194     137.329 152.675 157.256  1.00 27.03           N
ATOM   2349  H   PHE A 194     137.340 153.279 156.445  1.00 27.03           H
ATOM   2350  CA  PHE A 194     136.168 152.694 158.141  1.00 27.03           C
ATOM   2351  HA  PHE A 194     136.514 152.793 159.170  1.00 27.03           H
ATOM   2352  C   PHE A 194     135.389 151.386 158.041  1.00 27.03           C
ATOM   2353  O   PHE A 194     134.835 150.915 159.034  1.00 27.03           O
ATOM   2354  CB  PHE A 194     135.244 153.870 157.812  1.00 27.03           C
ATOM   2355  HB2 PHE A 194     135.024 153.857 156.745  1.00 27.03           H
ATOM   2356  HB3 PHE A 194     134.310 153.733 158.357  1.00 27.03           H
ATOM   2357  CG  PHE A 194     135.811 155.213 158.182  1.00 27.03           C
ATOM   2358  CD1 PHE A 194     136.023 155.544 159.516  1.00 27.03           C
ATOM   2359  HD1 PHE A 194     135.797 154.827 160.291  1.00 27.03           H
ATOM   2360  CD2 PHE A 194     136.095 156.157 157.201  1.00 27.03           C
ATOM   2361  HD2 PHE A 194     135.938 155.916 156.160  1.00 27.03           H
ATOM   2362  CE1 PHE A 194     136.516 156.798 159.870  1.00 27.03           C
ATOM   2363  HE1 PHE A 194     136.678 157.042 160.909  1.00 27.03           H
ATOM   2364  CE2 PHE A 194     136.569 157.421 157.546  1.00 27.03           C
ATOM   2365  HE2 PHE A 194     136.760 158.157 156.779  1.00 27.03           H
ATOM   2366  CZ  PHE A 194     136.787 157.740 158.883  1.00 27.03           C
ATOM   2367  HZ  PHE A 194     137.159 158.717 159.153  1.00 27.03           H
ATOM   2368  N   GLN A 195     135.356 150.795 156.851  1.00 33.54           N
ATOM   2369  H   GLN A 195     135.811 151.237 156.064  1.00 33.54           H
ATOM   2370  CA  GLN A 195     134.689 149.514 156.641  1.00 33.54           C
ATOM   2371  HA  GLN A 195     133.644 149.605 156.938  1.00 33.54           H
ATOM   2372  C   GLN A 195     135.335 148.413 157.478  1.00 33.54           C
ATOM   2373  O   GLN A 195     134.645 147.644 158.146  1.00 33.54           O
ATOM   2374  CB  GLN A 195     134.770 149.127 155.162  1.00 33.54           C
ATOM   2375  HB2 GLN A 195     134.387 149.950 154.559  1.00 33.54           H
ATOM   2376  HB3 GLN A 195     135.819 148.978 154.906  1.00 33.54           H
ATOM   2377  CG  GLN A 195     134.017 147.857 154.797  1.00 33.54           C
ATOM   2378  HG2 GLN A 195     134.247 147.082 155.528  1.00 33.54           H
ATOM   2379  HG3 GLN A 195     132.946 148.056 154.825  1.00 33.54           H
ATOM   2380  CD  GLN A 195     134.399 147.345 153.422  1.00 33.54           C
ATOM   2381  OE1 GLN A 195     134.618 148.117 152.490  1.00 33.54           O
ATOM   2382  NE2 GLN A 195     134.493 146.031 153.287  1.00 33.54           N
ATOM   2383 HE22 GLN A 195     134.754 145.641 152.392  1.00 33.54           H
ATOM   2384 HE21 GLN A 195     134.293 145.425 154.068  1.00 33.54           H
ATOM   2385  N   SER A 196     136.659 148.317 157.424  1.00 21.57           N
ATOM   2386  H   SER A 196     137.189 148.979 156.874  1.00 21.57           H
ATOM   2387  CA  SER A 196     137.377 147.254 158.118  1.00 21.57           C
ATOM   2388  HA  SER A 196     136.878 146.307 157.915  1.00 21.57           H
ATOM   2389  C   SER A 196     137.385 147.464 159.629  1.00 21.57           C
ATOM   2390  O   SER A 196     137.376 146.502 160.397  1.00 21.57           O
ATOM   2391  CB  SER A 196     138.813 147.169 157.596  1.00 21.57           C
ATOM   2392  HB2 SER A 196     139.319 146.338 158.085  1.00 21.57           H
ATOM   2393  HB3 SER A 196     138.793 146.990 156.521  1.00 21.57           H
ATOM   2394  OG  SER A 196     139.522 148.368 157.852  1.00 21.57           O
ATOM   2395  HG  SER A 196     140.442 148.234 157.610  1.00 21.57           H
ATOM   2396  N   MET A 197     137.389 148.723 160.053  1.00 25.89           N
ATOM   2397  H   MET A 197     137.427 149.472 159.375  1.00 25.89           H
ATOM   2398  CA  MET A 197     137.367 149.062 161.472  1.00 25.89           C
ATOM   2399  HA  MET A 197     138.083 148.422 161.988  1.00 25.89           H
ATOM   2400  C   MET A 197     135.988 148.819 162.079  1.00 25.89           C
ATOM   2401  O   MET A 197     135.867 148.405 163.231  1.00 25.89           O
ATOM   2402  CB  MET A 197     137.789 150.522 161.659  1.00 25.89           C
ATOM   2403  HB2 MET A 197     138.698 150.694 161.083  1.00 25.89           H
ATOM   2404  HB3 MET A 197     137.007 151.167 161.260  1.00 25.89           H
ATOM   2405  CG  MET A 197     138.057 150.909 163.105  1.00 25.89           C
ATOM   2406  HG2 MET A 197     138.308 151.969 163.146  1.00 25.89           H
ATOM   2407  HG3 MET A 197     137.148 150.748 163.683  1.00 25.89           H
ATOM   2408  SD  MET A 197     139.399 149.958 163.855  1.00 25.89           S
ATOM   2409  CE  MET A 197     140.860 150.692 163.108  1.00 25.89           C
ATOM   2410  HE1 MET A 197     141.753 150.237 163.537  1.00 25.89           H
ATOM   2411  HE2 MET A 197     140.871 151.764 163.305  1.00 25.89           H
ATOM   2412  HE3 MET A 197     140.848 150.518 162.032  1.00 25.89           H
ATOM   2413  N   ALA A 198     134.938 149.056 161.300  1.00 23.68           N
ATOM   2414  H   ALA A 198     135.070 149.444 160.376  1.00 23.68           H
ATOM   2415  CA  ALA A 198     133.580 148.747 161.738  1.00 23.68           C
ATOM   2416  HA  ALA A 198     133.418 149.194 162.719  1.00 23.68           H
ATOM   2417  C   ALA A 198     133.390 147.239 161.870  1.00 23.68           C
ATOM   2418  O   ALA A 198     132.732 146.773 162.799  1.00 23.68           O
ATOM   2419  CB  ALA A 198     132.565 149.328 160.766  1.00 23.68           C
ATOM   2420  HB1 ALA A 198     132.641 150.416 160.773  1.00 23.68           H
ATOM   2421  HB2 ALA A 198     131.560 149.034 161.070  1.00 23.68           H
ATOM   2422  HB3 ALA A 198     132.763 148.959 159.760  1.00 23.68           H
ATOM   2423  N   THR A 199     133.979 146.473 160.956  1.00 20.46           N
ATOM   2424  H   THR A 199     134.473 146.904 160.186  1.00 20.46           H
ATOM   2425  CA  THR A 199     133.949 145.015 161.039  1.00 20.46           C
ATOM   2426  HA  THR A 199     132.911 144.687 161.092  1.00 20.46           H
ATOM   2427  C   THR A 199     134.670 144.549 162.301  1.00 20.46           C
ATOM   2428  O   THR A 199     134.215 143.628 162.978  1.00 20.46           O
ATOM   2429  CB  THR A 199     134.612 144.360 159.809  1.00 20.46           C
ATOM   2430  HB  THR A 199     135.676 144.595 159.804  1.00 20.46           H
ATOM   2431  OG1 THR A 199     134.013 144.876 158.614  1.00 20.46           O
ATOM   2432  HG1 THR A 199     134.456 144.484 157.859  1.00 20.46           H
ATOM   2433  CG2 THR A 199     134.429 142.847 159.815  1.00 20.46           C
ATOM   2434 HG21 THR A 199     134.871 142.427 158.911  1.00 20.46           H
ATOM   2435 HG22 THR A 199     133.367 142.604 159.841  1.00 20.46           H
ATOM   2436 HG23 THR A 199     134.923 142.418 160.687  1.00 20.46           H
ATOM   2437  N   PHE A 200     135.786 145.195 162.626  1.00 21.10           N
ATOM   2438  H   PHE A 200     136.123 145.940 162.030  1.00 21.10           H
ATOM   2439  CA  PHE A 200     136.544 144.880 163.832  1.00 21.10           C
ATOM   2440  HA  PHE A 200     136.825 143.828 163.805  1.00 21.10           H
ATOM   2441  C   PHE A 200     135.715 145.090 165.096  1.00 21.10           C
ATOM   2442  O   PHE A 200     135.598 144.177 165.914  1.00 21.10           O
ATOM   2443  CB  PHE A 200     137.823 145.722 163.889  1.00 21.10           C
ATOM   2444  HB2 PHE A 200     138.458 145.452 163.046  1.00 21.10           H
ATOM   2445  HB3 PHE A 200     137.554 146.773 163.789  1.00 21.10           H
ATOM   2446  CG  PHE A 200     138.600 145.563 165.167  1.00 21.10           C
ATOM   2447  CD1 PHE A 200     139.430 144.465 165.370  1.00 21.10           C
ATOM   2448  HD1 PHE A 200     139.518 143.709 164.604  1.00 21.10           H
ATOM   2449  CD2 PHE A 200     138.506 146.526 166.167  1.00 21.10           C
ATOM   2450  HD2 PHE A 200     137.879 147.393 166.019  1.00 21.10           H
ATOM   2451  CE1 PHE A 200     140.162 144.333 166.546  1.00 21.10           C
ATOM   2452  HE1 PHE A 200     140.812 143.481 166.686  1.00 21.10           H
ATOM   2453  CE2 PHE A 200     139.219 146.393 167.355  1.00 21.10           C
ATOM   2454  HE2 PHE A 200     139.133 147.147 168.124  1.00 21.10           H
ATOM   2455  CZ  PHE A 200     140.048 145.293 167.546  1.00 21.10           C
ATOM   2456  HZ  PHE A 200     140.608 145.189 168.465  1.00 21.10           H
ATOM   2457  N   PHE A 201     135.145 146.276 165.280  1.00 23.43           N
ATOM   2458  H   PHE A 201     135.243 147.003 164.584  1.00 23.43           H
ATOM   2459  CA  PHE A 201     134.409 146.553 166.510  1.00 23.43           C
ATOM   2460  HA  PHE A 201     135.014 146.209 167.348  1.00 23.43           H
ATOM   2461  C   PHE A 201     133.090 145.790 166.576  1.00 23.43           C
ATOM   2462  O   PHE A 201     132.723 145.288 167.637  1.00 23.43           O
ATOM   2463  CB  PHE A 201     134.150 148.052 166.685  1.00 23.43           C
ATOM   2464  HB2 PHE A 201     133.760 148.460 165.753  1.00 23.43           H
ATOM   2465  HB3 PHE A 201     133.390 148.176 167.457  1.00 23.43           H
ATOM   2466  CG  PHE A 201     135.366 148.830 167.106  1.00 23.43           C
ATOM   2467  CD1 PHE A 201     135.921 148.634 168.367  1.00 23.43           C
ATOM   2468  HD1 PHE A 201     135.474 147.924 169.047  1.00 23.43           H
ATOM   2469  CD2 PHE A 201     135.946 149.764 166.254  1.00 23.43           C
ATOM   2470  HD2 PHE A 201     135.521 149.937 165.277  1.00 23.43           H
ATOM   2471  CE1 PHE A 201     137.051 149.343 168.767  1.00 23.43           C
ATOM   2472  HE1 PHE A 201     137.478 149.174 169.745  1.00 23.43           H
ATOM   2473  CE2 PHE A 201     137.065 150.492 166.653  1.00 23.43           C
ATOM   2474  HE2 PHE A 201     137.499 151.226 165.991  1.00 23.43           H
ATOM   2475  CZ  PHE A 201     137.627 150.271 167.906  1.00 23.43           C
ATOM   2476  HZ  PHE A 201     138.502 150.825 168.213  1.00 23.43           H
ATOM   2477  N   THR A 202     132.376 145.685 165.461  1.00 24.39           N
ATOM   2478  H   THR A 202     132.705 146.110 164.604  1.00 24.39           H
ATOM   2479  CA  THR A 202     131.115 144.948 165.447  1.00 24.39           C
ATOM   2480  HA  THR A 202     130.467 145.348 166.226  1.00 24.39           H
ATOM   2481  C   THR A 202     131.374 143.476 165.753  1.00 24.39           C
ATOM   2482  O   THR A 202     130.603 142.841 166.471  1.00 24.39           O
ATOM   2483  CB  THR A 202     130.386 145.074 164.094  1.00 24.39           C
ATOM   2484  HB  THR A 202     130.984 144.603 163.315  1.00 24.39           H
ATOM   2485  OG1 THR A 202     130.216 146.461 163.779  1.00 24.39           O
ATOM   2486  HG1 THR A 202     131.067 146.813 163.504  1.00 24.39           H
ATOM   2487  CG2 THR A 202     129.012 144.419 164.144  1.00 24.39           C
ATOM   2488 HG21 THR A 202     128.492 144.594 163.202  1.00 24.39           H
ATOM   2489 HG22 THR A 202     128.429 144.845 164.960  1.00 24.39           H
ATOM   2490 HG23 THR A 202     129.120 143.345 164.297  1.00 24.39           H
ATOM   2491  N   GLY A 203     132.468 142.938 165.224  1.00 22.69           N
ATOM   2492  H   GLY A 203     133.096 143.505 164.671  1.00 22.69           H
ATOM   2493  CA  GLY A 203     132.796 141.539 165.433  1.00 22.69           C
ATOM   2494  HA2 GLY A 203     131.978 140.931 165.049  1.00 22.69           H
ATOM   2495  HA3 GLY A 203     133.699 141.295 164.875  1.00 22.69           H
ATOM   2496  C   GLY A 203     133.009 141.168 166.888  1.00 22.69           C
ATOM   2497  O   GLY A 203     132.552 140.114 167.331  1.00 22.69           O
ATOM   2498  N   PHE A 204     133.690 142.025 167.641  1.00 33.54           N
ATOM   2499  H   PHE A 204     134.055 142.874 167.232  1.00 33.54           H
ATOM   2500  CA  PHE A 204     133.915 141.773 169.062  1.00 33.54           C
ATOM   2501  HA  PHE A 204     134.175 140.722 169.189  1.00 33.54           H
ATOM   2502  C   PHE A 204     132.669 142.020 169.908  1.00 33.54           C
ATOM   2503  O   PHE A 204     132.478 141.342 170.916  1.00 33.54           O
ATOM   2504  CB  PHE A 204     135.072 142.621 169.593  1.00 33.54           C
ATOM   2505  HB2 PHE A 204     135.057 143.598 169.108  1.00 33.54           H
ATOM   2506  HB3 PHE A 204     134.920 142.772 170.661  1.00 33.54           H
ATOM   2507  CG  PHE A 204     136.422 141.982 169.409  1.00 33.54           C
ATOM   2508  CD1 PHE A 204     137.194 142.241 168.281  1.00 33.54           C
ATOM   2509  HD1 PHE A 204     136.826 142.913 167.521  1.00 33.54           H
ATOM   2510  CD2 PHE A 204     136.914 141.108 170.373  1.00 33.54           C
ATOM   2511  HD2 PHE A 204     136.319 140.880 171.245  1.00 33.54           H
ATOM   2512  CE1 PHE A 204     138.442 141.645 168.120  1.00 33.54           C
ATOM   2513  HE1 PHE A 204     139.023 141.837 167.231  1.00 33.54           H
ATOM   2514  CE2 PHE A 204     138.166 140.516 170.227  1.00 33.54           C
ATOM   2515  HE2 PHE A 204     138.533 139.834 170.980  1.00 33.54           H
ATOM   2516  CZ  PHE A 204     138.936 140.792 169.103  1.00 33.54           C
ATOM   2517  HZ  PHE A 204     139.909 140.339 168.989  1.00 33.54           H
ATOM   2518  N   ILE A 205     131.816 142.961 169.518  1.00 20.63           N
ATOM   2519  H   ILE A 205     132.017 143.515 168.696  1.00 20.63           H
ATOM   2520  CA  ILE A 205     130.575 143.199 170.253  1.00 20.63           C
ATOM   2521  HA  ILE A 205     130.811 143.274 171.314  1.00 20.63           H
ATOM   2522  C   ILE A 205     129.643 142.001 170.094  1.00 20.63           C
ATOM   2523  O   ILE A 205     129.040 141.560 171.072  1.00 20.63           O
ATOM   2524  CB  ILE A 205     129.863 144.500 169.811  1.00 20.63           C
ATOM   2525  HB  ILE A 205     129.737 144.461 168.729  1.00 20.63           H
ATOM   2526  CG1 ILE A 205     130.705 145.738 170.149  1.00 20.63           C
ATOM   2527 HG12 ILE A 205     131.676 145.640 169.667  1.00 20.63           H
ATOM   2528 HG13 ILE A 205     130.211 146.610 169.720  1.00 20.63           H
ATOM   2529  CG2 ILE A 205     128.473 144.608 170.438  1.00 20.63           C
ATOM   2530 HG21 ILE A 205     128.046 145.587 170.221  1.00 20.63           H
ATOM   2531 HG22 ILE A 205     128.536 144.471 171.518  1.00 20.63           H
ATOM   2532 HG23 ILE A 205     127.822 143.841 170.019  1.00 20.63           H
ATOM   2533  CD1 ILE A 205     130.949 146.018 171.625  1.00 20.63           C
ATOM   2534 HD11 ILE A 205     131.559 146.916 171.722  1.00 20.63           H
ATOM   2535 HD12 ILE A 205     131.477 145.181 172.081  1.00 20.63           H
ATOM   2536 HD13 ILE A 205     130.001 146.176 172.138  1.00 20.63           H
ATOM   2537  N   VAL A 206     129.544 141.453 168.888  1.00 15.89           N
ATOM   2538  H   VAL A 206     130.036 141.865 168.106  1.00 15.89           H
ATOM   2539  CA  VAL A 206     128.768 140.232 168.671  1.00 15.89           C
ATOM   2540  HA  VAL A 206     127.753 140.386 169.035  1.00 15.89           H
ATOM   2541  C   VAL A 206     129.393 139.105 169.488  1.00 15.89           C
ATOM   2542  O   VAL A 206     128.686 138.312 170.106  1.00 15.89           O
ATOM   2543  CB  VAL A 206     128.697 139.820 167.182  1.00 15.89           C
ATOM   2544  HB  VAL A 206     129.711 139.748 166.788  1.00 15.89           H
ATOM   2545  CG1 VAL A 206     128.014 138.464 167.020  1.00 15.89           C
ATOM   2546 HG11 VAL A 206     127.897 138.237 165.960  1.00 15.89           H
ATOM   2547 HG12 VAL A 206     127.033 138.483 167.495  1.00 15.89           H
ATOM   2548 HG13 VAL A 206     128.624 137.686 167.480  1.00 15.89           H
ATOM   2549  CG2 VAL A 206     127.929 140.864 166.374  1.00 15.89           C
ATOM   2550 HG21 VAL A 206     127.935 140.587 165.320  1.00 15.89           H
ATOM   2551 HG22 VAL A 206     128.396 141.842 166.486  1.00 15.89           H
ATOM   2552 HG23 VAL A 206     126.898 140.919 166.725  1.00 15.89           H
ATOM   2553  N   GLY A 207     130.720 139.044 169.512  1.00 15.96           N
ATOM   2554  H   GLY A 207     131.268 139.720 168.997  1.00 15.96           H
ATOM   2555  CA  GLY A 207     131.406 138.024 170.284  1.00 15.96           C
ATOM   2556  HA2 GLY A 207     131.078 137.047 169.930  1.00 15.96           H
ATOM   2557  HA3 GLY A 207     132.480 138.108 170.122  1.00 15.96           H
ATOM   2558  C   GLY A 207     131.133 138.096 171.774  1.00 15.96           C
ATOM   2559  O   GLY A 207     130.732 137.101 172.376  1.00 15.96           O
ATOM   2560  N   PHE A 208     131.352 139.255 172.386  1.00 17.47           N
ATOM   2561  H   PHE A 208     131.660 140.058 171.852  1.00 17.47           H
ATOM   2562  CA  PHE A 208     131.171 139.397 173.828  1.00 17.47           C
ATOM   2563  HA  PHE A 208     131.737 138.607 174.320  1.00 17.47           H
ATOM   2564  C   PHE A 208     129.721 139.239 174.272  1.00 17.47           C
ATOM   2565  O   PHE A 208     129.468 138.710 175.355  1.00 17.47           O
ATOM   2566  CB  PHE A 208     131.692 140.750 174.322  1.00 17.47           C
ATOM   2567  HB2 PHE A 208     131.364 141.534 173.639  1.00 17.47           H
ATOM   2568  HB3 PHE A 208     131.249 140.945 175.299  1.00 17.47           H
ATOM   2569  CG  PHE A 208     133.187 140.810 174.482  1.00 17.47           C
ATOM   2570  CD1 PHE A 208     133.812 140.066 175.478  1.00 17.47           C
ATOM   2571  HD1 PHE A 208     133.221 139.438 176.127  1.00 17.47           H
ATOM   2572  CD2 PHE A 208     133.963 141.637 173.677  1.00 17.47           C
ATOM   2573  HD2 PHE A 208     133.494 142.242 172.916  1.00 17.47           H
ATOM   2574  CE1 PHE A 208     135.190 140.126 175.659  1.00 17.47           C
ATOM   2575  HE1 PHE A 208     135.662 139.538 176.432  1.00 17.47           H
ATOM   2576  CE2 PHE A 208     135.344 141.709 173.852  1.00 17.47           C
ATOM   2577  HE2 PHE A 208     135.936 142.356 173.221  1.00 17.47           H
ATOM   2578  CZ  PHE A 208     135.957 140.955 174.848  1.00 17.47           C
ATOM   2579  HZ  PHE A 208     137.025 141.021 174.998  1.00 17.47           H
ATOM   2580  N   THR A 209     128.769 139.699 173.467  1.00 17.44           N
ATOM   2581  H   THR A 209     129.013 140.111 172.577  1.00 17.44           H
ATOM   2582  CA  THR A 209     127.362 139.639 173.857  1.00 17.44           C
ATOM   2583  HA  THR A 209     127.302 139.889 174.916  1.00 17.44           H
ATOM   2584  C   THR A 209     126.777 138.237 173.700  1.00 17.44           C
ATOM   2585  O   THR A 209     125.795 137.894 174.357  1.00 17.44           O
ATOM   2586  CB  THR A 209     126.504 140.679 173.102  1.00 17.44           C
ATOM   2587  HB  THR A 209     127.060 141.614 173.043  1.00 17.44           H
ATOM   2588  OG1 THR A 209     125.293 140.912 173.831  1.00 17.44           O
ATOM   2589  HG1 THR A 209     124.766 141.552 173.346  1.00 17.44           H
ATOM   2590  CG2 THR A 209     126.137 140.230 171.692  1.00 17.44           C
ATOM   2591 HG21 THR A 209     125.698 141.068 171.150  1.00 17.44           H
ATOM   2592 HG22 THR A 209     125.414 139.416 171.742  1.00 17.44           H
ATOM   2593 HG23 THR A 209     127.031 139.893 171.168  1.00 17.44           H
ATOM   2594  N   ARG A 210     127.384 137.416 172.848  1.00 16.60           N
ATOM   2595  H   ARG A 210     128.182 137.751 172.325  1.00 16.60           H
ATOM   2596  CA  ARG A 210     126.930 136.043 172.632  1.00 16.60           C
ATOM   2597  HA  ARG A 210     125.890 135.965 172.952  1.00 16.60           H
ATOM   2598  C   ARG A 210     127.708 135.017 173.446  1.00 16.60           C
ATOM   2599  O   ARG A 210     127.157 133.985 173.824  1.00 16.60           O
ATOM   2600  CB  ARG A 210     127.024 135.679 171.147  1.00 16.60           C
ATOM   2601  HB2 ARG A 210     128.041 135.880 170.812  1.00 16.60           H
ATOM   2602  HB3 ARG A 210     126.841 134.610 171.036  1.00 16.60           H
ATOM   2603  CG  ARG A 210     126.065 136.435 170.235  1.00 16.60           C
ATOM   2604  HG2 ARG A 210     126.107 137.497 170.475  1.00 16.60           H
ATOM   2605  HG3 ARG A 210     126.387 136.305 169.202  1.00 16.60           H
ATOM   2606  CD  ARG A 210     124.624 135.953 170.358  1.00 16.60           C
ATOM   2607  HD2 ARG A 210     124.318 135.991 171.404  1.00 16.60           H
ATOM   2608  HD3 ARG A 210     123.985 136.628 169.788  1.00 16.60           H
ATOM   2609  NE  ARG A 210     124.462 134.594 169.842  1.00 16.60           N
ATOM   2610  HE  ARG A 210     125.292 134.129 169.505  1.00 16.60           H
ATOM   2611  CZ  ARG A 210     123.314 133.933 169.765  1.00 16.60           C
ATOM   2612  NH1 ARG A 210     122.172 134.442 170.180  1.00 16.60           N
ATOM   2613 HH11 ARG A 210     122.156 135.371 170.571  1.00 16.60           H
ATOM   2614 HH12 ARG A 210     121.326 133.902 170.089  1.00 16.60           H
ATOM   2615  NH2 ARG A 210     123.316 132.714 169.266  1.00 16.60           N
ATOM   2616 HH21 ARG A 210     124.177 132.325 168.917  1.00 16.60           H
ATOM   2617 HH22 ARG A 210     122.452 132.196 169.219  1.00 16.60           H
ATOM   2618  N   GLY A 211     128.985 135.276 173.706  1.00 20.17           N
ATOM   2619  H   GLY A 211     129.407 136.131 173.372  1.00 20.17           H
ATOM   2620  CA  GLY A 211     129.805 134.319 174.427  1.00 20.17           C
ATOM   2621  HA2 GLY A 211     129.263 133.984 175.311  1.00 20.17           H
ATOM   2622  HA3 GLY A 211     129.974 133.455 173.785  1.00 20.17           H
ATOM   2623  C   GLY A 211     131.155 134.856 174.858  1.00 20.17           C
ATOM   2624  O   GLY A 211     132.188 134.469 174.312  1.00 20.17           O
ATOM   2625  N   TRP A 212     131.148 135.733 175.856  1.00 15.68           N
ATOM   2626  H   TRP A 212     130.273 135.973 176.300  1.00 15.68           H
ATOM   2627  CA  TRP A 212     132.359 136.396 176.331  1.00 15.68           C
ATOM   2628  HA  TRP A 212     132.753 136.997 175.511  1.00 15.68           H
ATOM   2629  C   TRP A 212     133.482 135.451 176.752  1.00 15.68           C
ATOM   2630  O   TRP A 212     134.656 135.790 176.606  1.00 15.68           O
ATOM   2631  CB  TRP A 212     132.011 137.332 177.493  1.00 15.68           C
ATOM   2632  HB2 TRP A 212     132.914 137.863 177.796  1.00 15.68           H
ATOM   2633  HB3 TRP A 212     131.284 138.066 177.146  1.00 15.68           H
ATOM   2634  CG  TRP A 212     131.440 136.628 178.691  1.00 15.68           C
ATOM   2635  CD1 TRP A 212     130.126 136.378 178.954  1.00 15.68           C
ATOM   2636  HD1 TRP A 212     129.307 136.707 178.331  1.00 15.68           H
ATOM   2637  CD2 TRP A 212     132.163 136.060 179.796  1.00 15.68           C
ATOM   2638  NE1 TRP A 212     129.981 135.647 180.105  1.00 15.68           N
ATOM   2639  HE1 TRP A 212     129.092 135.352 180.484  1.00 15.68           H
ATOM   2640  CE2 TRP A 212     131.224 135.402 180.624  1.00 15.68           C
ATOM   2641  CE3 TRP A 212     133.520 135.992 180.137  1.00 15.68           C
ATOM   2642  HE3 TRP A 212     134.260 136.496 179.533  1.00 15.68           H
ATOM   2643  CZ2 TRP A 212     131.611 134.658 181.743  1.00 15.68           C
ATOM   2644  HZ2 TRP A 212     130.878 134.156 182.357  1.00 15.68           H
ATOM   2645  CZ3 TRP A 212     133.905 135.257 181.257  1.00 15.68           C
ATOM   2646  HZ3 TRP A 212     134.950 135.200 181.525  1.00 15.68           H
ATOM   2647  CH2 TRP A 212     132.947 134.594 182.048  1.00 15.68           C
ATOM   2648  HH2 TRP A 212     133.270 134.032 182.913  1.00 15.68           H
ATOM   2649  N   LYS A 213     133.143 134.275 177.270  1.00 19.05           N
ATOM   2650  H   LYS A 213     132.165 134.038 177.359  1.00 19.05           H
ATOM   2651  CA  LYS A 213     134.156 133.336 177.747  1.00 19.05           C
ATOM   2652  HA  LYS A 213     134.829 133.870 178.420  1.00 19.05           H
ATOM   2653  C   LYS A 213     135.000 132.802 176.595  1.00 19.05           C
ATOM   2654  O   LYS A 213     136.213 132.647 176.715  1.00 19.05           O
ATOM   2655  CB  LYS A 213     133.502 132.187 178.518  1.00 19.05           C
ATOM   2656  HB2 LYS A 213     132.781 132.611 179.218  1.00 19.05           H
ATOM   2657  HB3 LYS A 213     132.967 131.547 177.817  1.00 19.05           H
ATOM   2658  CG  LYS A 213     134.497 131.338 179.298  1.00 19.05           C
ATOM   2659  HG2 LYS A 213     135.222 130.915 178.602  1.00 19.05           H
ATOM   2660  HG3 LYS A 213     135.025 131.970 180.011  1.00 19.05           H
ATOM   2661  CD  LYS A 213     133.817 130.201 180.047  1.00 19.05           C
ATOM   2662  HD2 LYS A 213     133.100 129.709 179.389  1.00 19.05           H
ATOM   2663  HD3 LYS A 213     134.573 129.474 180.344  1.00 19.05           H
ATOM   2664  CE  LYS A 213     133.099 130.701 181.291  1.00 19.05           C
ATOM   2665  HE2 LYS A 213     133.813 131.222 181.933  1.00 19.05           H
ATOM   2666  HE3 LYS A 213     132.318 131.407 180.998  1.00 19.05           H
ATOM   2667  NZ  LYS A 213     132.504 129.528 182.008  1.00 19.05           N
ATOM   2668  HZ1 LYS A 213     131.948 129.834 182.795  1.00 19.05           H
ATOM   2669  HZ2 LYS A 213     133.230 128.911 182.346  1.00 19.05           H
ATOM   2670  HZ3 LYS A 213     131.902 129.001 181.387  1.00 19.05           H
ATOM   2671  N   LEU A 214     134.337 132.519 175.480  1.00 16.53           N
ATOM   2672  H   LEU A 214     133.335 132.640 175.457  1.00 16.53           H
ATOM   2673  CA  LEU A 214     135.015 132.081 174.265  1.00 16.53           C
ATOM   2674  HA  LEU A 214     135.762 131.328 174.520  1.00 16.53           H
ATOM   2675  C   LEU A 214     135.730 133.265 173.622  1.00 16.53           C
ATOM   2676  O   LEU A 214     136.842 133.121 173.117  1.00 16.53           O
ATOM   2677  CB  LEU A 214     133.998 131.475 173.292  1.00 16.53           C
ATOM   2678  HB2 LEU A 214     133.504 130.644 173.796  1.00 16.53           H
ATOM   2679  HB3 LEU A 214     133.243 132.234 173.086  1.00 16.53           H
ATOM   2680  CG  LEU A 214     134.527 130.973 171.945  1.00 16.53           C
ATOM   2681  HG  LEU A 214     134.974 131.810 171.409  1.00 16.53           H
ATOM   2682  CD1 LEU A 214     135.567 129.871 172.087  1.00 16.53           C
ATOM   2683 HD11 LEU A 214     135.861 129.518 171.098  1.00 16.53           H
ATOM   2684 HD12 LEU A 214     135.148 129.039 172.653  1.00 16.53           H
ATOM   2685 HD13 LEU A 214     136.448 130.257 172.599  1.00 16.53           H
ATOM   2686  CD2 LEU A 214     133.347 130.454 171.138  1.00 16.53           C
ATOM   2687 HD21 LEU A 214     133.670 130.237 170.120  1.00 16.53           H
ATOM   2688 HD22 LEU A 214     132.559 131.205 171.112  1.00 16.53           H
ATOM   2689 HD23 LEU A 214     132.959 129.544 171.598  1.00 16.53           H
ATOM   2690  N   THR A 215     135.099 134.434 173.653  1.00 19.14           N
ATOM   2691  H   THR A 215     134.195 134.502 174.102  1.00 19.14           H
ATOM   2692  CA  THR A 215     135.668 135.638 173.053  1.00 19.14           C
ATOM   2693  HA  THR A 215     135.789 135.468 171.983  1.00 19.14           H
ATOM   2694  C   THR A 215     137.038 135.975 173.632  1.00 19.14           C
ATOM   2695  O   THR A 215     137.936 136.366 172.890  1.00 19.14           O
ATOM   2696  CB  THR A 215     134.757 136.866 173.254  1.00 19.14           C
ATOM   2697  HB  THR A 215     134.731 137.127 174.312  1.00 19.14           H
ATOM   2698  OG1 THR A 215     133.430 136.546 172.821  1.00 19.14           O
ATOM   2699  HG1 THR A 215     133.485 136.089 171.979  1.00 19.14           H
ATOM   2700  CG2 THR A 215     135.250 138.065 172.455  1.00 19.14           C
ATOM   2701 HG21 THR A 215     134.492 138.848 172.472  1.00 19.14           H
ATOM   2702 HG22 THR A 215     135.440 137.771 171.423  1.00 19.14           H
ATOM   2703 HG23 THR A 215     136.170 138.448 172.897  1.00 19.14           H
ATOM   2704  N   LEU A 216     137.206 135.814 174.940  1.00 13.80           N
ATOM   2705  H   LEU A 216     136.440 135.471 175.503  1.00 13.80           H
ATOM   2706  CA  LEU A 216     138.478 136.107 175.596  1.00 13.80           C
ATOM   2707  HA  LEU A 216     138.761 137.135 175.370  1.00 13.80           H
ATOM   2708  C   LEU A 216     139.611 135.212 175.101  1.00 13.80           C
ATOM   2709  O   LEU A 216     140.751 135.660 174.982  1.00 13.80           O
ATOM   2710  CB  LEU A 216     138.335 135.954 177.113  1.00 13.80           C
ATOM   2711  HB2 LEU A 216     137.877 134.984 177.309  1.00 13.80           H
ATOM   2712  HB3 LEU A 216     139.336 135.937 177.543  1.00 13.80           H
ATOM   2713  CG  LEU A 216     137.528 137.024 177.855  1.00 13.80           C
ATOM   2714  HG  LEU A 216     136.561 137.142 177.368  1.00 13.80           H
ATOM   2715  CD1 LEU A 216     137.294 136.569 179.290  1.00 13.80           C
ATOM   2716 HD11 LEU A 216     136.703 137.318 179.818  1.00 13.80           H
ATOM   2717 HD12 LEU A 216     138.249 136.439 179.798  1.00 13.80           H
ATOM   2718 HD13 LEU A 216     136.752 135.623 179.289  1.00 13.80           H
ATOM   2719  CD2 LEU A 216     138.239 138.372 177.849  1.00 13.80           C
ATOM   2720 HD21 LEU A 216     137.668 139.088 178.441  1.00 13.80           H
ATOM   2721 HD22 LEU A 216     138.319 138.743 176.828  1.00 13.80           H
ATOM   2722 HD23 LEU A 216     139.237 138.266 178.277  1.00 13.80           H
ATOM   2723  N   VAL A 217     139.302 133.954 174.803  1.00 12.51           N
ATOM   2724  H   VAL A 217     138.351 133.635 174.918  1.00 12.51           H
ATOM   2725  CA  VAL A 217     140.301 133.022 174.284  1.00 12.51           C
ATOM   2726  HA  VAL A 217     141.187 133.067 174.918  1.00 12.51           H
ATOM   2727  C   VAL A 217     140.713 133.436 172.875  1.00 12.51           C
ATOM   2728  O   VAL A 217     141.894 133.406 172.529  1.00 12.51           O
ATOM   2729  CB  VAL A 217     139.788 131.564 174.258  1.00 12.51           C
ATOM   2730  HB  VAL A 217     138.890 131.518 173.641  1.00 12.51           H
ATOM   2731  CG1 VAL A 217     140.831 130.622 173.661  1.00 12.51           C
ATOM   2732 HG11 VAL A 217     140.467 129.595 173.709  1.00 12.51           H
ATOM   2733 HG12 VAL A 217     141.764 130.700 174.220  1.00 12.51           H
ATOM   2734 HG13 VAL A 217     141.010 130.883 172.618  1.00 12.51           H
ATOM   2735  CG2 VAL A 217     139.430 131.106 175.668  1.00 12.51           C
ATOM   2736 HG21 VAL A 217     139.166 130.049 175.651  1.00 12.51           H
ATOM   2737 HG22 VAL A 217     138.579 131.678 176.039  1.00 12.51           H
ATOM   2738 HG23 VAL A 217     140.282 131.251 176.333  1.00 12.51           H
ATOM   2739  N   ILE A 218     139.742 133.837 172.061  1.00 16.19           N
ATOM   2740  H   ILE A 218     138.786 133.844 172.391  1.00 16.19           H
ATOM   2741  CA  ILE A 218     140.025 134.287 170.701  1.00 16.19           C
ATOM   2742  HA  ILE A 218     140.667 133.550 170.218  1.00 16.19           H
ATOM   2743  C   ILE A 218     140.781 135.613 170.748  1.00 16.19           C
ATOM   2744  O   ILE A 218     141.680 135.848 169.943  1.00 16.19           O
ATOM   2745  CB  ILE A 218     138.744 134.455 169.850  1.00 16.19           C
ATOM   2746  HB  ILE A 218     138.149 135.260 170.282  1.00 16.19           H
ATOM   2747  CG1 ILE A 218     137.884 133.184 169.858  1.00 16.19           C
ATOM   2748 HG12 ILE A 218     137.528 133.014 170.873  1.00 16.19           H
ATOM   2749 HG13 ILE A 218     137.009 133.362 169.233  1.00 16.19           H
ATOM   2750  CG2 ILE A 218     139.103 134.838 168.415  1.00 16.19           C
ATOM   2751 HG21 ILE A 218     138.201 134.859 167.802  1.00 16.19           H
ATOM   2752 HG22 ILE A 218     139.805 134.116 167.998  1.00 16.19           H
ATOM   2753 HG23 ILE A 218     139.561 135.827 168.404  1.00 16.19           H
ATOM   2754  CD1 ILE A 218     138.552 131.905 169.382  1.00 16.19           C
ATOM   2755 HD11 ILE A 218     137.820 131.096 169.397  1.00 16.19           H
ATOM   2756 HD12 ILE A 218     139.379 131.646 170.043  1.00 16.19           H
ATOM   2757 HD13 ILE A 218     138.922 132.032 168.365  1.00 16.19           H
ATOM   2758  N   LEU A 219     140.434 136.465 171.707  1.00 17.92           N
ATOM   2759  H   LEU A 219     139.702 136.202 172.354  1.00 17.92           H
ATOM   2760  CA  LEU A 219     141.069 137.767 171.887  1.00 17.92           C
ATOM   2761  HA  LEU A 219     140.944 138.345 170.971  1.00 17.92           H
ATOM   2762  C   LEU A 219     142.566 137.639 172.154  1.00 17.92           C
ATOM   2763  O   LEU A 219     143.348 138.457 171.674  1.00 17.92           O
ATOM   2764  CB  LEU A 219     140.385 138.514 173.036  1.00 17.92           C
ATOM   2765  HB2 LEU A 219     139.313 138.491 172.841  1.00 17.92           H
ATOM   2766  HB3 LEU A 219     140.560 137.961 173.958  1.00 17.92           H
ATOM   2767  CG  LEU A 219     140.781 139.975 173.279  1.00 17.92           C
ATOM   2768  HG  LEU A 219     141.014 140.440 172.322  1.00 17.92           H
ATOM   2769  CD1 LEU A 219     139.600 140.711 173.896  1.00 17.92           C
ATOM   2770 HD11 LEU A 219     139.865 141.756 174.055  1.00 17.92           H
ATOM   2771 HD12 LEU A 219     139.338 140.255 174.851  1.00 17.92           H
ATOM   2772 HD13 LEU A 219     138.744 140.663 173.222  1.00 17.92           H
ATOM   2773  CD2 LEU A 219     141.986 140.112 174.203  1.00 17.92           C
ATOM   2774 HD21 LEU A 219     142.191 141.168 174.379  1.00 17.92           H
ATOM   2775 HD22 LEU A 219     142.861 139.655 173.744  1.00 17.92           H
ATOM   2776 HD23 LEU A 219     141.780 139.621 175.155  1.00 17.92           H
ATOM   2777  N   ALA A 220     142.970 136.619 172.902  1.00 20.27           N
ATOM   2778  H   ALA A 220     142.289 135.978 173.284  1.00 20.27           H
ATOM   2779  CA  ALA A 220     144.385 136.385 173.179  1.00 20.27           C
ATOM   2780  HA  ALA A 220     144.805 137.281 173.636  1.00 20.27           H
ATOM   2781  C   ALA A 220     145.168 136.101 171.899  1.00 20.27           C
ATOM   2782  O   ALA A 220     146.330 136.486 171.769  1.00 20.27           O
ATOM   2783  CB  ALA A 220     144.536 135.226 174.156  1.00 20.27           C
ATOM   2784  HB1 ALA A 220     143.995 135.449 175.076  1.00 20.27           H
ATOM   2785  HB2 ALA A 220     145.592 135.081 174.386  1.00 20.27           H
ATOM   2786  HB3 ALA A 220     144.136 134.315 173.711  1.00 20.27           H
ATOM   2787  N   ILE A 221     144.527 135.415 170.958  1.00 21.81           N
ATOM   2788  H   ILE A 221     143.576 135.122 171.135  1.00 21.81           H
ATOM   2789  CA  ILE A 221     145.129 135.059 169.675  1.00 21.81           C
ATOM   2790  HA  ILE A 221     146.189 134.852 169.826  1.00 21.81           H
ATOM   2791  C   ILE A 221     145.003 136.213 168.680  1.00 21.81           C
ATOM   2792  O   ILE A 221     145.823 136.369 167.775  1.00 21.81           O
ATOM   2793  CB  ILE A 221     144.456 133.793 169.088  1.00 21.81           C
ATOM   2794  HB  ILE A 221     143.415 134.036 168.873  1.00 21.81           H
ATOM   2795  CG1 ILE A 221     144.461 132.628 170.088  1.00 21.81           C
ATOM   2796 HG12 ILE A 221     143.888 132.920 170.967  1.00 21.81           H
ATOM   2797 HG13 ILE A 221     143.941 131.788 169.628  1.00 21.81           H
ATOM   2798  CG2 ILE A 221     145.123 133.366 167.782  1.00 21.81           C
ATOM   2799 HG21 ILE A 221     144.686 132.431 167.433  1.00 21.81           H
ATOM   2800 HG22 ILE A 221     146.194 133.232 167.933  1.00 21.81           H
ATOM   2801 HG23 ILE A 221     144.964 134.133 167.026  1.00 21.81           H
ATOM   2802  CD1 ILE A 221     145.822 132.136 170.556  1.00 21.81           C
ATOM   2803 HD11 ILE A 221     145.684 131.317 171.261  1.00 21.81           H
ATOM   2804 HD12 ILE A 221     146.362 132.943 171.050  1.00 21.81           H
ATOM   2805 HD13 ILE A 221     146.402 131.777 169.705  1.00 21.81           H
ATOM   2806  N   SER A 222     143.973 137.032 168.864  1.00 23.58           N
ATOM   2807  H   SER A 222     143.376 136.879 169.666  1.00 23.58           H
ATOM   2808  CA  SER A 222     143.641 138.138 167.970  1.00 23.58           C
ATOM   2809  HA  SER A 222     143.297 137.703 167.032  1.00 23.58           H
ATOM   2810  C   SER A 222     144.758 139.113 167.602  1.00 23.58           C
ATOM   2811  O   SER A 222     144.866 139.465 166.428  1.00 23.58           O
ATOM   2812  CB  SER A 222     142.475 138.937 168.557  1.00 23.58           C
ATOM   2813  HB2 SER A 222     141.635 138.266 168.737  1.00 23.58           H
ATOM   2814  HB3 SER A 222     142.784 139.384 169.501  1.00 23.58           H
ATOM   2815  OG  SER A 222     142.069 139.966 167.671  1.00 23.58           O
ATOM   2816  HG  SER A 222     142.840 140.490 167.439  1.00 23.58           H
ATOM   2817  N   PRO A 223     145.587 139.581 168.551  1.00 26.82           N
ATOM   2818  CA  PRO A 223     146.603 140.510 168.042  1.00 26.82           C
ATOM   2819  HA  PRO A 223     146.128 141.315 167.481  1.00 26.82           H
ATOM   2820  C   PRO A 223     147.655 139.850 167.155  1.00 26.82           C
ATOM   2821  O   PRO A 223     148.311 140.522 166.361  1.00 26.82           O
ATOM   2822  CB  PRO A 223     147.229 141.071 169.321  1.00 26.82           C
ATOM   2823  HB2 PRO A 223     148.279 141.315 169.162  1.00 26.82           H
ATOM   2824  HB3 PRO A 223     146.677 141.950 169.655  1.00 26.82           H
ATOM   2825  CG  PRO A 223     147.080 139.968 170.309  1.00 26.82           C
ATOM   2826  HG2 PRO A 223     147.851 139.214 170.154  1.00 26.82           H
ATOM   2827  HG3 PRO A 223     147.117 140.355 171.328  1.00 26.82           H
ATOM   2828  CD  PRO A 223     145.722 139.398 170.008  1.00 26.82           C
ATOM   2829  HD2 PRO A 223     145.688 138.343 170.278  1.00 26.82           H
ATOM   2830  HD3 PRO A 223     144.949 139.959 170.534  1.00 26.82           H
ATOM   2831  N   VAL A 224     147.808 138.536 167.276  1.00 28.54           N
ATOM   2832  H   VAL A 224     147.253 138.030 167.953  1.00 28.54           H
ATOM   2833  CA  VAL A 224     148.734 137.787 166.430  1.00 28.54           C
ATOM   2834  HA  VAL A 224     149.646 138.371 166.311  1.00 28.54           H
ATOM   2835  C   VAL A 224     148.094 137.596 165.058  1.00 28.54           C
ATOM   2836  O   VAL A 224     148.763 137.699 164.031  1.00 28.54           O
ATOM   2837  CB  VAL A 224     149.107 136.411 167.029  1.00 28.54           C
ATOM   2838  HB  VAL A 224     148.223 135.774 167.030  1.00 28.54           H
ATOM   2839  CG1 VAL A 224     150.198 135.741 166.198  1.00 28.54           C
ATOM   2840 HG11 VAL A 224     150.397 134.745 166.594  1.00 28.54           H
ATOM   2841 HG12 VAL A 224     151.112 136.334 166.240  1.00 28.54           H
ATOM   2842 HG13 VAL A 224     149.875 135.654 165.162  1.00 28.54           H
ATOM   2843  CG2 VAL A 224     149.593 136.562 168.469  1.00 28.54           C
ATOM   2844 HG21 VAL A 224     149.941 135.598 168.841  1.00 28.54           H
ATOM   2845 HG22 VAL A 224     148.774 136.905 169.102  1.00 28.54           H
ATOM   2846 HG23 VAL A 224     150.411 137.281 168.512  1.00 28.54           H
ATOM   2847  N   LEU A 225     146.789 137.346 165.046  1.00 26.92           N
ATOM   2848  H   LEU A 225     146.297 137.259 165.925  1.00 26.92           H
ATOM   2849  CA  LEU A 225     146.028 137.232 163.805  1.00 26.92           C
ATOM   2850  HA  LEU A 225     146.504 136.493 163.160  1.00 26.92           H
ATOM   2851  C   LEU A 225     146.008 138.560 163.054  1.00 26.92           C
ATOM   2852  O   LEU A 225     146.127 138.583 161.831  1.00 26.92           O
ATOM   2853  CB  LEU A 225     144.587 136.801 164.098  1.00 26.92           C
ATOM   2854  HB2 LEU A 225     144.237 137.382 164.951  1.00 26.92           H
ATOM   2855  HB3 LEU A 225     143.969 137.077 163.243  1.00 26.92           H
ATOM   2856  CG  LEU A 225     144.346 135.319 164.394  1.00 26.92           C
ATOM   2857  HG  LEU A 225     145.138 134.957 165.049  1.00 26.92           H
ATOM   2858  CD1 LEU A 225     143.010 135.156 165.109  1.00 26.92           C
ATOM   2859 HD11 LEU A 225     142.788 134.097 165.233  1.00 26.92           H
ATOM   2860 HD12 LEU A 225     142.220 135.629 164.526  1.00 26.92           H
ATOM   2861 HD13 LEU A 225     143.065 135.624 166.091  1.00 26.92           H
ATOM   2862  CD2 LEU A 225     144.353 134.489 163.115  1.00 26.92           C
ATOM   2863 HD21 LEU A 225     144.220 133.436 163.364  1.00 26.92           H
ATOM   2864 HD22 LEU A 225     145.304 134.615 162.599  1.00 26.92           H
ATOM   2865 HD23 LEU A 225     143.543 134.811 162.461  1.00 26.92           H
ATOM   2866  N   GLY A 226     145.850 139.658 163.785  1.00 28.12           N
ATOM   2867  H   GLY A 226     145.719 139.582 164.785  1.00 28.12           H
ATOM   2868  CA  GLY A 226     145.854 140.976 163.175  1.00 28.12           C
ATOM   2869  HA2 GLY A 226     145.116 140.999 162.373  1.00 28.12           H
ATOM   2870  HA3 GLY A 226     145.585 141.723 163.921  1.00 28.12           H
ATOM   2871  C   GLY A 226     147.210 141.326 162.595  1.00 28.12           C
ATOM   2872  O   GLY A 226     147.299 141.927 161.525  1.00 28.12           O
ATOM   2873  N   LEU A 227     148.273 140.942 163.293  1.00 30.47           N
ATOM   2874  H   LEU A 227     148.144 140.471 164.178  1.00 30.47           H
ATOM   2875  CA  LEU A 227     149.633 141.168 162.812  1.00 30.47           C
ATOM   2876  HA  LEU A 227     149.732 142.214 162.523  1.00 30.47           H
ATOM   2877  C   LEU A 227     149.927 140.315 161.583  1.00 30.47           C
ATOM   2878  O   LEU A 227     150.535 140.790 160.624  1.00 30.47           O
ATOM   2879  CB  LEU A 227     150.651 140.849 163.911  1.00 30.47           C
ATOM   2880  HB2 LEU A 227     150.145 140.306 164.709  1.00 30.47           H
ATOM   2881  HB3 LEU A 227     151.399 140.180 163.485  1.00 30.47           H
ATOM   2882  CG  LEU A 227     151.394 142.038 164.528  1.00 30.47           C
ATOM   2883  HG  LEU A 227     151.883 142.593 163.728  1.00 30.47           H
ATOM   2884  CD1 LEU A 227     150.466 142.988 165.276  1.00 30.47           C
ATOM   2885 HD11 LEU A 227     151.047 143.808 165.698  1.00 30.47           H
ATOM   2886 HD12 LEU A 227     149.960 142.452 166.080  1.00 30.47           H
ATOM   2887 HD13 LEU A 227     149.723 143.394 164.590  1.00 30.47           H
ATOM   2888  CD2 LEU A 227     152.467 141.518 165.476  1.00 30.47           C
ATOM   2889 HD21 LEU A 227     153.021 142.358 165.894  1.00 30.47           H
ATOM   2890 HD22 LEU A 227     153.156 140.873 164.931  1.00 30.47           H
ATOM   2891 HD23 LEU A 227     152.003 140.953 166.284  1.00 30.47           H
ATOM   2892  N   SER A 228     149.510 139.053 161.610  1.00 30.66           N
ATOM   2893  H   SER A 228     149.042 138.697 162.433  1.00 30.66           H
ATOM   2894  CA  SER A 228     149.716 138.164 160.471  1.00 30.66           C
ATOM   2895  HA  SER A 228     150.774 138.177 160.209  1.00 30.66           H
ATOM   2896  C   SER A 228     148.924 138.654 159.264  1.00 30.66           C
ATOM   2897  O   SER A 228     149.401 138.575 158.134  1.00 30.66           O
ATOM   2898  CB  SER A 228     149.315 136.727 160.816  1.00 30.66           C
ATOM   2899  HB2 SER A 228     149.594 136.072 159.992  1.00 30.66           H
ATOM   2900  HB3 SER A 228     149.848 136.414 161.714  1.00 30.66           H
ATOM   2901  OG  SER A 228     147.920 136.619 161.040  1.00 30.66           O
ATOM   2902  HG  SER A 228     147.616 137.418 161.480  1.00 30.66           H
ATOM   2903  N   ALA A 229     147.724 139.172 159.506  1.00 33.00           N
ATOM   2904  H   ALA A 229     147.365 139.183 160.451  1.00 33.00           H
ATOM   2905  CA  ALA A 229     146.889 139.730 158.447  1.00 33.00           C
ATOM   2906  HA  ALA A 229     146.799 138.995 157.647  1.00 33.00           H
ATOM   2907  C   ALA A 229     147.516 140.994 157.869  1.00 33.00           C
ATOM   2908  O   ALA A 229     147.448 141.231 156.663  1.00 33.00           O
ATOM   2909  CB  ALA A 229     145.500 140.036 158.988  1.00 33.00           C
ATOM   2910  HB1 ALA A 229     145.040 139.118 159.351  1.00 33.00           H
ATOM   2911  HB2 ALA A 229     144.884 140.461 158.194  1.00 33.00           H
ATOM   2912  HB3 ALA A 229     145.574 140.747 159.811  1.00 33.00           H
ATOM   2913  N   ALA A 230     148.117 141.813 158.726  1.00 35.40           N
ATOM   2914  H   ALA A 230     148.125 141.588 159.712  1.00 35.40           H
ATOM   2915  CA  ALA A 230     148.762 143.046 158.287  1.00 35.40           C
ATOM   2916  HA  ALA A 230     148.058 143.604 157.670  1.00 35.40           H
ATOM   2917  C   ALA A 230     149.993 142.748 157.436  1.00 35.40           C
ATOM   2918  O   ALA A 230     150.198 143.382 156.402  1.00 35.40           O
ATOM   2919  CB  ALA A 230     149.144 143.903 159.487  1.00 35.40           C
ATOM   2920  HB1 ALA A 230     148.250 144.149 160.060  1.00 35.40           H
ATOM   2921  HB2 ALA A 230     149.614 144.823 159.141  1.00 35.40           H
ATOM   2922  HB3 ALA A 230     149.842 143.358 160.123  1.00 35.40           H
ATOM   2923  N   VAL A 231     150.808 141.784 157.852  1.00 43.27           N
ATOM   2924  H   VAL A 231     150.614 141.307 158.723  1.00 43.27           H
ATOM   2925  CA  VAL A 231     151.983 141.391 157.077  1.00 43.27           C
ATOM   2926  HA  VAL A 231     152.547 142.287 156.819  1.00 43.27           H
ATOM   2927  C   VAL A 231     151.541 140.730 155.775  1.00 43.27           C
ATOM   2928  O   VAL A 231     152.072 141.041 154.710  1.00 43.27           O
ATOM   2929  CB  VAL A 231     152.918 140.434 157.852  1.00 43.27           C
ATOM   2930  HB  VAL A 231     152.340 139.571 158.184  1.00 43.27           H
ATOM   2931  CG1 VAL A 231     154.058 139.940 156.964  1.00 43.27           C
ATOM   2932 HG11 VAL A 231     154.738 139.323 157.551  1.00 43.27           H
ATOM   2933 HG12 VAL A 231     154.604 140.791 156.555  1.00 43.27           H
ATOM   2934 HG13 VAL A 231     153.656 139.341 156.146  1.00 43.27           H
ATOM   2935  CG2 VAL A 231     153.501 141.136 159.077  1.00 43.27           C
ATOM   2936 HG21 VAL A 231     154.131 140.440 159.630  1.00 43.27           H
ATOM   2937 HG22 VAL A 231     152.698 141.479 159.728  1.00 43.27           H
ATOM   2938 HG23 VAL A 231     154.099 141.992 158.763  1.00 43.27           H
ATOM   2939  N   TRP A 232     150.561 139.837 155.854  1.00 38.98           N
ATOM   2940  H   TRP A 232     150.151 139.619 156.753  1.00 38.98           H
ATOM   2941  CA  TRP A 232     150.034 139.156 154.676  1.00 38.98           C
ATOM   2942  HA  TRP A 232     150.837 138.595 154.198  1.00 38.98           H
ATOM   2943  C   TRP A 232     149.505 140.158 153.654  1.00 38.98           C
ATOM   2944  O   TRP A 232     149.801 140.044 152.465  1.00 38.98           O
ATOM   2945  CB  TRP A 232     148.935 138.177 155.099  1.00 38.98           C
ATOM   2946  HB2 TRP A 232     149.393 137.354 155.648  1.00 38.98           H
ATOM   2947  HB3 TRP A 232     148.250 138.693 155.772  1.00 38.98           H
ATOM   2948  CG  TRP A 232     148.137 137.621 153.959  1.00 38.98           C
ATOM   2949  CD1 TRP A 232     148.454 136.564 153.159  1.00 38.98           C
ATOM   2950  HD1 TRP A 232     149.356 135.976 153.255  1.00 38.98           H
ATOM   2951  CD2 TRP A 232     146.863 138.088 153.487  1.00 38.98           C
ATOM   2952  NE1 TRP A 232     147.486 136.351 152.212  1.00 38.98           N
ATOM   2953  HE1 TRP A 232     147.523 135.625 151.511  1.00 38.98           H
ATOM   2954  CE2 TRP A 232     146.494 137.280 152.386  1.00 38.98           C
ATOM   2955  CE3 TRP A 232     145.993 139.109 153.892  1.00 38.98           C
ATOM   2956  HE3 TRP A 232     146.238 139.733 154.738  1.00 38.98           H
ATOM   2957  CZ2 TRP A 232     145.306 137.487 151.677  1.00 38.98           C
ATOM   2958  HZ2 TRP A 232     145.048 136.864 150.833  1.00 38.98           H
ATOM   2959  CZ3 TRP A 232     144.813 139.318 153.182  1.00 38.98           C
ATOM   2960  HZ3 TRP A 232     144.143 140.110 153.483  1.00 38.98           H
ATOM   2961  CH2 TRP A 232     144.482 138.509 152.078  1.00 38.98           C
ATOM   2962  HH2 TRP A 232     143.565 138.697 151.539  1.00 38.98           H
ATOM   2963  N   ALA A 233     148.740 141.145 154.109  1.00 44.61           N
ATOM   2964  H   ALA A 233     148.515 141.193 155.094  1.00 44.61           H
ATOM   2965  CA  ALA A 233     148.192 142.164 153.220  1.00 44.61           C
ATOM   2966  HA  ALA A 233     147.716 141.665 152.376  1.00 44.61           H
ATOM   2967  C   ALA A 233     149.281 143.082 152.672  1.00 44.61           C
ATOM   2968  O   ALA A 233     149.226 143.496 151.514  1.00 44.61           O
ATOM   2969  CB  ALA A 233     147.134 142.984 153.950  1.00 44.61           C
ATOM   2970  HB1 ALA A 233     146.333 142.329 154.290  1.00 44.61           H
ATOM   2971  HB2 ALA A 233     146.724 143.732 153.272  1.00 44.61           H
ATOM   2972  HB3 ALA A 233     147.583 143.483 154.809  1.00 44.61           H
ATOM   2973  N   LYS A 234     150.263 143.420 153.502  1.00 46.80           N
ATOM   2974  H   LYS A 234     150.261 143.054 154.445  1.00 46.80           H
ATOM   2975  CA  LYS A 234     151.330 144.339 153.110  1.00 46.80           C
ATOM   2976  HA  LYS A 234     150.867 145.237 152.701  1.00 46.80           H
ATOM   2977  C   LYS A 234     152.253 143.779 152.035  1.00 46.80           C
ATOM   2978  O   LYS A 234     152.662 144.510 151.134  1.00 46.80           O
ATOM   2979  CB  LYS A 234     152.146 144.738 154.342  1.00 46.80           C
ATOM   2980  HB2 LYS A 234     151.453 145.033 155.131  1.00 46.80           H
ATOM   2981  HB3 LYS A 234     152.713 143.873 154.686  1.00 46.80           H
ATOM   2982  CG  LYS A 234     153.106 145.894 154.101  1.00 46.80           C
ATOM   2983  HG2 LYS A 234     153.821 145.616 153.327  1.00 46.80           H
ATOM   2984  HG3 LYS A 234     152.540 146.764 153.769  1.00 46.80           H
ATOM   2985  CD  LYS A 234     153.857 146.247 155.376  1.00 46.80           C
ATOM   2986  HD2 LYS A 234     153.138 146.464 156.165  1.00 46.80           H
ATOM   2987  HD3 LYS A 234     154.473 145.399 155.676  1.00 46.80           H
ATOM   2988  CE  LYS A 234     154.745 147.462 155.165  1.00 46.80           C
ATOM   2989  HE2 LYS A 234     155.447 147.255 154.354  1.00 46.80           H
ATOM   2990  HE3 LYS A 234     154.121 148.310 154.871  1.00 46.80           H
ATOM   2991  NZ  LYS A 234     155.479 147.763 156.438  1.00 46.80           N
ATOM   2992  HZ1 LYS A 234     156.065 148.578 156.318  1.00 46.80           H
ATOM   2993  HZ2 LYS A 234     156.063 146.982 156.705  1.00 46.80           H
ATOM   2994  HZ3 LYS A 234     154.823 147.949 157.185  1.00 46.80           H
ATOM   2995  N   ILE A 235     152.598 142.499 152.123  1.00 50.71           N
ATOM   2996  H   ILE A 235     152.234 141.932 152.876  1.00 50.71           H
ATOM   2997  CA  ILE A 235     153.518 141.901 151.157  1.00 50.71           C
ATOM   2998  HA  ILE A 235     154.348 142.596 151.022  1.00 50.71           H
ATOM   2999  C   ILE A 235     152.890 141.724 149.777  1.00 50.71           C
ATOM   3000  O   ILE A 235     153.611 141.630 148.785  1.00 50.71           O
ATOM   3001  CB  ILE A 235     154.126 140.561 151.636  1.00 50.71           C
ATOM   3002  HB  ILE A 235     154.810 140.213 150.861  1.00 50.71           H
ATOM   3003  CG1 ILE A 235     153.047 139.489 151.832  1.00 50.71           C
ATOM   3004 HG12 ILE A 235     152.430 139.761 152.687  1.00 50.71           H
ATOM   3005 HG13 ILE A 235     152.409 139.465 150.948  1.00 50.71           H
ATOM   3006  CG2 ILE A 235     154.946 140.786 152.907  1.00 50.71           C
ATOM   3007 HG21 ILE A 235     155.501 139.881 153.155  1.00 50.71           H
ATOM   3008 HG22 ILE A 235     154.289 141.042 153.738  1.00 50.71           H
ATOM   3009 HG23 ILE A 235     155.654 141.599 152.748  1.00 50.71           H
ATOM   3010  CD1 ILE A 235     153.583 138.088 152.056  1.00 50.71           C
ATOM   3011 HD11 ILE A 235     152.748 137.395 152.150  1.00 50.71           H
ATOM   3012 HD12 ILE A 235     154.174 138.057 152.971  1.00 50.71           H
ATOM   3013 HD13 ILE A 235     154.205 137.793 151.211  1.00 50.71           H
ATOM   3014  N   LEU A 236     151.563 141.707 149.704  1.00 54.86           N
ATOM   3015  H   LEU A 236     151.018 141.784 150.552  1.00 54.86           H
ATOM   3016  CA  LEU A 236     150.854 141.611 148.430  1.00 54.86           C
ATOM   3017  HA  LEU A 236     151.552 141.257 147.671  1.00 54.86           H
ATOM   3018  C   LEU A 236     150.333 142.969 147.963  1.00 54.86           C
ATOM   3019  O   LEU A 236     149.667 143.071 146.934  1.00 54.86           O
ATOM   3020  CB  LEU A 236     149.716 140.588 148.532  1.00 54.86           C
ATOM   3021  HB2 LEU A 236     149.286 140.468 147.537  1.00 54.86           H
ATOM   3022  HB3 LEU A 236     150.175 139.636 148.796  1.00 54.86           H
ATOM   3023  CG  LEU A 236     148.560 140.819 149.511  1.00 54.86           C
ATOM   3024  HG  LEU A 236     148.970 141.184 150.451  1.00 54.86           H
ATOM   3025  CD1 LEU A 236     147.525 141.822 149.017  1.00 54.86           C
ATOM   3026 HD11 LEU A 236     146.690 141.858 149.716  1.00 54.86           H
ATOM   3027 HD12 LEU A 236     147.161 141.525 148.033  1.00 54.86           H
ATOM   3028 HD13 LEU A 236     147.974 142.812 148.955  1.00 54.86           H
ATOM   3029  CD2 LEU A 236     147.871 139.487 149.783  1.00 54.86           C
ATOM   3030 HD21 LEU A 236     147.044 139.641 150.476  1.00 54.86           H
ATOM   3031 HD22 LEU A 236     148.582 138.793 150.229  1.00 54.86           H
ATOM   3032 HD23 LEU A 236     147.489 139.070 148.851  1.00 54.86           H
ATOM   3033  N   SER A 237     150.648 144.014 148.721  1.00 64.64           N
ATOM   3034  H   SER A 237     151.219 143.873 149.542  1.00 64.64           H
ATOM   3035  CA  SER A 237     150.183 145.365 148.421  1.00 64.64           C
ATOM   3036  HA  SER A 237     149.134 145.315 148.128  1.00 64.64           H
ATOM   3037  C   SER A 237     150.956 146.024 147.282  1.00 64.64           C
ATOM   3038  O   SER A 237     150.500 147.018 146.717  1.00 64.64           O
ATOM   3039  CB  SER A 237     150.287 146.243 149.670  1.00 64.64           C
ATOM   3040  HB2 SER A 237     149.766 145.757 150.495  1.00 64.64           H
ATOM   3041  HB3 SER A 237     151.337 146.370 149.934  1.00 64.64           H
ATOM   3042  OG  SER A 237     149.705 147.514 149.440  1.00 64.64           O
ATOM   3043  HG  SER A 237     149.934 147.797 148.551  1.00 64.64           H
ATOM   3044  N   SER A 238     152.125 145.488 146.949  1.00 80.87           N
ATOM   3045  H   SER A 238     152.462 144.681 147.455  1.00 80.87           H
ATOM   3046  CA  SER A 238     152.927 146.010 145.846  1.00 80.87           C
ATOM   3047  HA  SER A 238     152.260 146.526 145.154  1.00 80.87           H
ATOM   3048  C   SER A 238     153.627 144.907 145.056  1.00 80.87           C
ATOM   3049  O   SER A 238     153.428 144.795 143.847  1.00 80.87           O
ATOM   3050  CB  SER A 238     153.946 147.026 146.368  1.00 80.87           C
ATOM   3051  HB2 SER A 238     154.519 147.422 145.529  1.00 80.87           H
ATOM   3052  HB3 SER A 238     153.411 147.847 146.846  1.00 80.87           H
ATOM   3053  OG  SER A 238     154.831 146.443 147.310  1.00 80.87           O
ATOM   3054  HG  SER A 238     155.387 147.135 147.677  1.00 80.87           H
ATOM   3055  N   PHE A 239     154.448 144.109 145.733  1.00 82.87           N
ATOM   3056  H   PHE A 239     154.593 144.286 146.717  1.00 82.87           H
ATOM   3057  CA  PHE A 239     155.163 142.991 145.121  1.00 82.87           C
ATOM   3058  HA  PHE A 239     155.889 142.617 145.842  1.00 82.87           H
ATOM   3059  C   PHE A 239     155.933 143.388 143.860  1.00 82.87           C
ATOM   3060  O   PHE A 239     156.049 142.611 142.913  1.00 82.87           O
ATOM   3061  CB  PHE A 239     154.179 141.855 144.822  1.00 82.87           C
ATOM   3062  HB2 PHE A 239     153.369 141.900 145.551  1.00 82.87           H
ATOM   3063  HB3 PHE A 239     153.749 142.006 143.832  1.00 82.87           H
ATOM   3064  CG  PHE A 239     154.797 140.484 144.887  1.00 82.87           C
ATOM   3065  CD1 PHE A 239     155.011 139.864 146.113  1.00 82.87           C
ATOM   3066  HD1 PHE A 239     154.735 140.371 147.026  1.00 82.87           H
ATOM   3067  CD2 PHE A 239     155.153 139.808 143.724  1.00 82.87           C
ATOM   3068  HD2 PHE A 239     154.981 140.269 142.761  1.00 82.87           H
ATOM   3069  CE1 PHE A 239     155.586 138.596 146.183  1.00 82.87           C
ATOM   3070  HE1 PHE A 239     155.743 138.126 147.143  1.00 82.87           H
ATOM   3071  CE2 PHE A 239     155.730 138.542 143.782  1.00 82.87           C
ATOM   3072  HE2 PHE A 239     156.001 138.030 142.870  1.00 82.87           H
ATOM   3073  CZ  PHE A 239     155.946 137.933 145.014  1.00 82.87           C
ATOM   3074  HZ  PHE A 239     156.383 136.947 145.063  1.00 82.87           H
ATOM   3075  N   THR A 240     156.478 144.600 143.840  1.00 86.86           N
ATOM   3076  H   THR A 240     156.350 145.218 144.627  1.00 86.86           H
ATOM   3077  CA  THR A 240     157.230 145.068 142.678  1.00 86.86           C
ATOM   3078  HA  THR A 240     157.745 144.207 142.251  1.00 86.86           H
ATOM   3079  C   THR A 240     158.301 146.109 142.990  1.00 86.86           C
ATOM   3080  O   THR A 240     159.281 146.220 142.256  1.00 86.86           O
ATOM   3081  CB  THR A 240     156.294 145.619 141.579  1.00 86.86           C
ATOM   3082  HB  THR A 240     155.504 144.892 141.394  1.00 86.86           H
ATOM   3083  OG1 THR A 240     157.043 145.808 140.372  1.00 86.86           O
ATOM   3084  HG1 THR A 240     157.767 146.411 140.556  1.00 86.86           H
ATOM   3085  CG2 THR A 240     155.655 146.949 141.968  1.00 86.86           C
ATOM   3086 HG21 THR A 240     154.921 147.229 141.213  1.00 86.86           H
ATOM   3087 HG22 THR A 240     156.419 147.724 142.028  1.00 86.86           H
ATOM   3088 HG23 THR A 240     155.155 146.853 142.932  1.00 86.86           H
ATOM   3089  N   ASP A 241     158.145 146.867 144.070  1.00 91.00           N
ATOM   3090  H   ASP A 241     157.357 146.723 144.684  1.00 91.00           H
ATOM   3091  CA  ASP A 241     159.084 147.944 144.371  1.00 91.00           C
ATOM   3092  HA  ASP A 241     159.265 148.505 143.453  1.00 91.00           H
ATOM   3093  C   ASP A 241     160.431 147.414 144.855  1.00 91.00           C
ATOM   3094  O   ASP A 241     161.466 148.039 144.633  1.00 91.00           O
ATOM   3095  CB  ASP A 241     158.501 148.906 145.409  1.00 91.00           C
ATOM   3096  HB2 ASP A 241     159.153 149.778 145.474  1.00 91.00           H
ATOM   3097  HB3 ASP A 241     157.514 149.235 145.081  1.00 91.00           H
ATOM   3098  CG  ASP A 241     158.390 148.287 146.790  1.00 91.00           C
ATOM   3099  OD1 ASP A 241     157.725 147.239 146.941  1.00 91.00           O
ATOM   3100  OD2 ASP A 241     158.963 148.856 147.743  1.00 91.00           O
ATOM   3101  N   LYS A 242     160.419 146.255 145.506  1.00 88.67           N
ATOM   3102  H   LYS A 242     159.538 145.784 145.660  1.00 88.67           H
ATOM   3103  CA  LYS A 242     161.649 145.636 145.995  1.00 88.67           C
ATOM   3104  HA  LYS A 242     162.318 146.420 146.349  1.00 88.67           H
ATOM   3105  C   LYS A 242     162.377 144.888 144.884  1.00 88.67           C
ATOM   3106  O   LYS A 242     163.598 144.746 144.912  1.00 88.67           O
ATOM   3107  CB  LYS A 242     161.352 144.664 147.141  1.00 88.67           C
ATOM   3108  HB2 LYS A 242     160.735 143.856 146.748  1.00 88.67           H
ATOM   3109  HB3 LYS A 242     162.296 144.235 147.476  1.00 88.67           H
ATOM   3110  CG  LYS A 242     160.636 145.260 148.349  1.00 88.67           C
ATOM   3111  HG2 LYS A 242     159.668 145.650 148.034  1.00 88.67           H
ATOM   3112  HG3 LYS A 242     160.467 144.464 149.074  1.00 88.67           H
ATOM   3113  CD  LYS A 242     161.426 146.376 149.023  1.00 88.67           C
ATOM   3114  HD2 LYS A 242     162.450 146.037 149.187  1.00 88.67           H
ATOM   3115  HD3 LYS A 242     161.447 147.247 148.368  1.00 88.67           H
ATOM   3116  CE  LYS A 242     160.823 146.778 150.362  1.00 88.67           C
ATOM   3117  HE2 LYS A 242     160.829 145.911 151.027  1.00 88.67           H
ATOM   3118  HE3 LYS A 242     161.454 147.550 150.810  1.00 88.67           H
ATOM   3119  NZ  LYS A 242     159.425 147.293 150.192  1.00 88.67           N
ATOM   3120  HZ1 LYS A 242     159.063 147.636 151.072  1.00 88.67           H
ATOM   3121  HZ2 LYS A 242     158.816 146.563 149.849  1.00 88.67           H
ATOM   3122  HZ3 LYS A 242     159.411 148.055 149.525  1.00 88.67           H
ATOM   3123  N   GLU A 243     161.612 144.391 143.919  1.00 82.30           N
ATOM   3124  H   GLU A 243     160.614 144.544 143.955  1.00 82.30           H
ATOM   3125  CA  GLU A 243     162.165 143.639 142.796  1.00 82.30           C
ATOM   3126  HA  GLU A 243     162.979 143.008 143.156  1.00 82.30           H
ATOM   3127  C   GLU A 243     162.744 144.577 141.741  1.00 82.30           C
ATOM   3128  O   GLU A 243     163.744 144.258 141.098  1.00 82.30           O
ATOM   3129  CB  GLU A 243     161.093 142.741 142.173  1.00 82.30           C
ATOM   3130  HB2 GLU A 243     160.223 143.347 141.920  1.00 82.30           H
ATOM   3131  HB3 GLU A 243     161.495 142.318 141.252  1.00 82.30           H
ATOM   3132  CG  GLU A 243     160.653 141.593 143.072  1.00 82.30           C
ATOM   3133  HG2 GLU A 243     160.555 140.693 142.463  1.00 82.30           H
ATOM   3134  HG3 GLU A 243     161.424 141.410 143.822  1.00 82.30           H
ATOM   3135  CD  GLU A 243     159.332 141.858 143.771  1.00 82.30           C
ATOM   3136  OE1 GLU A 243     159.226 142.837 144.541  1.00 82.30           O
ATOM   3137  OE2 GLU A 243     158.388 141.065 143.571  1.00 82.30           O
ATOM   3138  N   LEU A 244     162.130 145.745 141.580  1.00 77.37           N
ATOM   3139  H   LEU A 244     161.286 145.942 142.101  1.00 77.37           H
ATOM   3140  CA  LEU A 244     162.667 146.781 140.703  1.00 77.37           C
ATOM   3141  HA  LEU A 244     162.945 146.336 139.748  1.00 77.37           H
ATOM   3142  C   LEU A 244     163.927 147.380 141.323  1.00 77.37           C
ATOM   3143  O   LEU A 244     164.857 147.751 140.609  1.00 77.37           O
ATOM   3144  CB  LEU A 244     161.627 147.881 140.471  1.00 77.37           C
ATOM   3145  HB2 LEU A 244     161.244 148.188 141.444  1.00 77.37           H
ATOM   3146  HB3 LEU A 244     162.136 148.739 140.032  1.00 77.37           H
ATOM   3147  CG  LEU A 244     160.435 147.534 139.573  1.00 77.37           C
ATOM   3148  HG  LEU A 244     159.995 146.596 139.909  1.00 77.37           H
ATOM   3149  CD1 LEU A 244     159.380 148.629 139.683  1.00 77.37           C
ATOM   3150 HD11 LEU A 244     158.525 148.374 139.058  1.00 77.37           H
ATOM   3151 HD12 LEU A 244     159.798 149.580 139.354  1.00 77.37           H
ATOM   3152 HD13 LEU A 244     159.051 148.714 140.718  1.00 77.37           H
ATOM   3153  CD2 LEU A 244     160.859 147.375 138.117  1.00 77.37           C
ATOM   3154 HD21 LEU A 244     159.979 147.180 137.503  1.00 77.37           H
ATOM   3155 HD22 LEU A 244     161.547 146.535 138.023  1.00 77.37           H
ATOM   3156 HD23 LEU A 244     161.347 148.286 137.771  1.00 77.37           H
ATOM   3157  N   LEU A 245     163.958 147.459 142.649  1.00 72.56           N
ATOM   3158  H   LEU A 245     163.145 147.177 143.178  1.00 72.56           H
ATOM   3159  CA  LEU A 245     165.138 147.918 143.375  1.00 72.56           C
ATOM   3160  HA  LEU A 245     165.425 148.899 142.995  1.00 72.56           H
ATOM   3161  C   LEU A 245     166.302 146.957 143.143  1.00 72.56           C
ATOM   3162  O   LEU A 245     167.429 147.384 142.895  1.00 72.56           O
ATOM   3163  CB  LEU A 245     164.797 148.036 144.864  1.00 72.56           C
ATOM   3164  HB2 LEU A 245     163.866 148.599 144.925  1.00 72.56           H
ATOM   3165  HB3 LEU A 245     164.595 147.036 145.247  1.00 72.56           H
ATOM   3166  CG  LEU A 245     165.785 148.712 145.821  1.00 72.56           C
ATOM   3167  HG  LEU A 245     166.124 149.647 145.373  1.00 72.56           H
ATOM   3168  CD1 LEU A 245     165.049 149.037 147.116  1.00 72.56           C
ATOM   3169 HD11 LEU A 245     165.724 149.552 147.799  1.00 72.56           H
ATOM   3170 HD12 LEU A 245     164.695 148.118 147.581  1.00 72.56           H
ATOM   3171 HD13 LEU A 245     164.200 149.686 146.902  1.00 72.56           H
ATOM   3172  CD2 LEU A 245     167.001 147.853 146.147  1.00 72.56           C
ATOM   3173 HD21 LEU A 245     167.582 148.326 146.939  1.00 72.56           H
ATOM   3174 HD22 LEU A 245     167.631 147.755 145.263  1.00 72.56           H
ATOM   3175 HD23 LEU A 245     166.679 146.865 146.475  1.00 72.56           H
ATOM   3176  N   ALA A 246     166.027 145.658 143.209  1.00 64.17           N
ATOM   3177  H   ALA A 246     165.086 145.355 143.417  1.00 64.17           H
ATOM   3178  CA  ALA A 246     167.054 144.649 142.971  1.00 64.17           C
ATOM   3179  HA  ALA A 246     167.889 144.840 143.645  1.00 64.17           H
ATOM   3180  C   ALA A 246     167.578 144.738 141.539  1.00 64.17           C
ATOM   3181  O   ALA A 246     168.780 144.611 141.305  1.00 64.17           O
ATOM   3182  CB  ALA A 246     166.504 143.256 143.252  1.00 64.17           C
ATOM   3183  HB1 ALA A 246     166.151 143.203 144.282  1.00 64.17           H
ATOM   3184  HB2 ALA A 246     167.292 142.518 143.103  1.00 64.17           H
ATOM   3185  HB3 ALA A 246     165.676 143.042 142.575  1.00 64.17           H
ATOM   3186  N   TYR A 247     166.686 144.966 140.581  1.00 63.21           N
ATOM   3187  H   TYR A 247     165.703 145.021 140.811  1.00 63.21           H
ATOM   3188  CA  TYR A 247     167.094 145.163 139.194  1.00 63.21           C
ATOM   3189  HA  TYR A 247     167.718 144.325 138.886  1.00 63.21           H
ATOM   3190  C   TYR A 247     167.911 146.440 139.025  1.00 63.21           C
ATOM   3191  O   TYR A 247     168.891 146.449 138.283  1.00 63.21           O
ATOM   3192  CB  TYR A 247     165.885 145.238 138.257  1.00 63.21           C
ATOM   3193  HB2 TYR A 247     165.325 144.305 138.320  1.00 63.21           H
ATOM   3194  HB3 TYR A 247     165.240 146.055 138.578  1.00 63.21           H
ATOM   3195  CG  TYR A 247     166.301 145.483 136.822  1.00 63.21           C
ATOM   3196  CD1 TYR A 247     166.678 144.426 135.993  1.00 63.21           C
ATOM   3197  HD1 TYR A 247     166.620 143.413 136.361  1.00 63.21           H
ATOM   3198  CD2 TYR A 247     166.380 146.781 136.316  1.00 63.21           C
ATOM   3199  HD2 TYR A 247     166.069 147.614 136.929  1.00 63.21           H
ATOM   3200  CE1 TYR A 247     167.147 144.661 134.700  1.00 63.21           C
ATOM   3201  HE1 TYR A 247     167.431 143.833 134.068  1.00 63.21           H
ATOM   3202  CE2 TYR A 247     166.874 147.023 135.035  1.00 63.21           C
ATOM   3203  HE2 TYR A 247     166.947 148.034 134.663  1.00 63.21           H
ATOM   3204  CZ  TYR A 247     167.259 145.960 134.236  1.00 63.21           C
ATOM   3205  OH  TYR A 247     167.762 146.201 132.978  1.00 63.21           O
ATOM   3206  HH  TYR A 247     167.981 145.395 132.505  1.00 63.21           H
ATOM   3207  N   ALA A 248     167.510 147.519 139.689  1.00 60.72           N
ATOM   3208  H   ALA A 248     166.724 147.449 140.322  1.00 60.72           H
ATOM   3209  CA  ALA A 248     168.143 148.823 139.516  1.00 60.72           C
ATOM   3210  HA  ALA A 248     167.975 149.150 138.490  1.00 60.72           H
ATOM   3211  C   ALA A 248     169.652 148.782 139.737  1.00 60.72           C
ATOM   3212  O   ALA A 248     170.400 149.467 139.039  1.00 60.72           O
ATOM   3213  CB  ALA A 248     167.504 149.843 140.450  1.00 60.72           C
ATOM   3214  HB1 ALA A 248     166.434 149.904 140.251  1.00 60.72           H
ATOM   3215  HB2 ALA A 248     167.956 150.821 140.282  1.00 60.72           H
ATOM   3216  HB3 ALA A 248     167.664 149.546 141.486  1.00 60.72           H
ATOM   3217  N   LYS A 249     170.107 147.971 140.688  1.00 58.11           N
ATOM   3218  H   LYS A 249     169.449 147.431 141.234  1.00 58.11           H
ATOM   3219  CA  LYS A 249     171.537 147.829 140.948  1.00 58.11           C
ATOM   3220  HA  LYS A 249     171.944 148.816 141.169  1.00 58.11           H
ATOM   3221  C   LYS A 249     172.253 147.307 139.705  1.00 58.11           C
ATOM   3222  O   LYS A 249     173.312 147.807 139.332  1.00 58.11           O
ATOM   3223  CB  LYS A 249     171.758 146.910 142.155  1.00 58.11           C
ATOM   3224  HB2 LYS A 249     170.966 147.109 142.877  1.00 58.11           H
ATOM   3225  HB3 LYS A 249     171.667 145.871 141.838  1.00 58.11           H
ATOM   3226  CG  LYS A 249     173.091 147.102 142.870  1.00 58.11           C
ATOM   3227  HG2 LYS A 249     173.327 148.166 142.899  1.00 58.11           H
ATOM   3228  HG3 LYS A 249     172.988 146.744 143.894  1.00 58.11           H
ATOM   3229  CD  LYS A 249     174.241 146.354 142.211  1.00 58.11           C
ATOM   3230  HD2 LYS A 249     174.029 145.284 142.219  1.00 58.11           H
ATOM   3231  HD3 LYS A 249     174.350 146.685 141.179  1.00 58.11           H
ATOM   3232  CE  LYS A 249     175.545 146.615 142.947  1.00 58.11           C
ATOM   3233  HE2 LYS A 249     175.755 147.687 142.926  1.00 58.11           H
ATOM   3234  HE3 LYS A 249     175.443 146.296 143.986  1.00 58.11           H
ATOM   3235  NZ  LYS A 249     176.635 145.848 142.264  1.00 58.11           N
ATOM   3236  HZ1 LYS A 249     177.545 146.213 142.510  1.00 58.11           H
ATOM   3237  HZ2 LYS A 249     176.516 145.896 141.259  1.00 58.11           H
ATOM   3238  HZ3 LYS A 249     176.589 144.872 142.528  1.00 58.11           H
ATOM   3239  N   ALA A 250     171.662 146.313 139.052  1.00 62.58           N
ATOM   3240  H   ALA A 250     170.791 145.938 139.402  1.00 62.58           H
ATOM   3241  CA  ALA A 250     172.214 145.755 137.821  1.00 62.58           C
ATOM   3242  HA  ALA A 250     173.290 145.641 137.948  1.00 62.58           H
ATOM   3243  C   ALA A 250     171.986 146.674 136.623  1.00 62.58           C
ATOM   3244  O   ALA A 250     172.818 146.750 135.720  1.00 62.58           O
ATOM   3245  CB  ALA A 250     171.604 144.384 137.549  1.00 62.58           C
ATOM   3246  HB1 ALA A 250     171.779 143.729 138.402  1.00 62.58           H
ATOM   3247  HB2 ALA A 250     172.066 143.950 136.662  1.00 62.58           H
ATOM   3248  HB3 ALA A 250     170.531 144.484 137.384  1.00 62.58           H
ATOM   3249  N   GLY A 251     170.850 147.364 136.610  1.00 63.27           N
ATOM   3250  H   GLY A 251     170.191 147.252 137.369  1.00 63.27           H
ATOM   3251  CA  GLY A 251     170.517 148.273 135.527  1.00 63.27           C
ATOM   3252  HA2 GLY A 251     170.564 147.729 134.584  1.00 63.27           H
ATOM   3253  HA3 GLY A 251     169.497 148.632 135.666  1.00 63.27           H
ATOM   3254  C   GLY A 251     171.437 149.473 135.424  1.00 63.27           C
ATOM   3255  O   GLY A 251     171.537 150.081 134.360  1.00 63.27           O
ATOM   3256  N   ALA A 252     172.118 149.815 136.512  1.00 66.34           N
ATOM   3257  H   ALA A 252     171.995 149.288 137.366  1.00 66.34           H
ATOM   3258  CA  ALA A 252     173.041 150.946 136.521  1.00 66.34           C
ATOM   3259  HA  ALA A 252     172.482 151.847 136.268  1.00 66.34           H
ATOM   3260  C   ALA A 252     174.150 150.785 135.484  1.00 66.34           C
ATOM   3261  O   ALA A 252     174.480 151.736 134.778  1.00 66.34           O
ATOM   3262  CB  ALA A 252     173.640 151.120 137.910  1.00 66.34           C
ATOM   3263  HB1 ALA A 252     172.843 151.288 138.635  1.00 66.34           H
ATOM   3264  HB2 ALA A 252     174.314 151.977 137.910  1.00 66.34           H
ATOM   3265  HB3 ALA A 252     174.197 150.224 138.186  1.00 66.34           H
ATOM   3266  N   VAL A 253     174.721 149.589 135.376  1.00 63.89           N
ATOM   3267  H   VAL A 253     174.414 148.831 135.969  1.00 63.89           H
ATOM   3268  CA  VAL A 253     175.786 149.347 134.403  1.00 63.89           C
ATOM   3269  HA  VAL A 253     176.367 150.264 134.318  1.00 63.89           H
ATOM   3270  C   VAL A 253     175.212 149.053 133.019  1.00 63.89           C
ATOM   3271  O   VAL A 253     175.906 149.183 132.012  1.00 63.89           O
ATOM   3272  CB  VAL A 253     176.760 148.236 134.861  1.00 63.89           C
ATOM   3273  HB  VAL A 253     176.957 148.383 135.923  1.00 63.89           H
ATOM   3274  CG1 VAL A 253     176.166 146.842 134.686  1.00 63.89           C
ATOM   3275 HG11 VAL A 253     176.855 146.100 135.088  1.00 63.89           H
ATOM   3276 HG12 VAL A 253     175.997 146.639 133.628  1.00 63.89           H
ATOM   3277 HG13 VAL A 253     175.221 146.777 135.224  1.00 63.89           H
ATOM   3278  CG2 VAL A 253     178.093 148.341 134.125  1.00 63.89           C
ATOM   3279 HG21 VAL A 253     178.789 147.604 134.526  1.00 63.89           H
ATOM   3280 HG22 VAL A 253     178.511 149.338 134.264  1.00 63.89           H
ATOM   3281 HG23 VAL A 253     177.947 148.154 133.061  1.00 63.89           H
ATOM   3282  N   ALA A 254     173.937 148.685 132.954  1.00 62.56           N
ATOM   3283  H   ALA A 254     173.396 148.595 133.802  1.00 62.56           H
ATOM   3284  CA  ALA A 254     173.281 148.449 131.672  1.00 62.56           C
ATOM   3285  HA  ALA A 254     173.920 147.806 131.068  1.00 62.56           H
ATOM   3286  C   ALA A 254     173.088 149.761 130.915  1.00 62.56           C
ATOM   3287  O   ALA A 254     173.233 149.802 129.694  1.00 62.56           O
ATOM   3288  CB  ALA A 254     171.943 147.751 131.877  1.00 62.56           C
ATOM   3289  HB1 ALA A 254     172.091 146.837 132.452  1.00 62.56           H
ATOM   3290  HB2 ALA A 254     171.513 147.500 130.907  1.00 62.56           H
ATOM   3291  HB3 ALA A 254     171.260 148.411 132.412  1.00 62.56           H
ATOM   3292  N   GLU A 255     172.774 150.834 131.634  1.00 69.37           N
ATOM   3293  H   GLU A 255     172.631 150.744 132.631  1.00 69.37           H
ATOM   3294  CA  GLU A 255     172.649 152.158 131.030  1.00 69.37           C
ATOM   3295  HA  GLU A 255     171.947 152.113 130.197  1.00 69.37           H
ATOM   3296  C   GLU A 255     173.989 152.648 130.489  1.00 69.37           C
ATOM   3297  O   GLU A 255     174.046 153.307 129.453  1.00 69.37           O
ATOM   3298  CB  GLU A 255     172.155 153.184 132.056  1.00 69.37           C
ATOM   3299  HB2 GLU A 255     172.800 153.127 132.932  1.00 69.37           H
ATOM   3300  HB3 GLU A 255     172.264 154.180 131.626  1.00 69.37           H
ATOM   3301  CG  GLU A 255     170.712 153.021 132.513  1.00 69.37           C
ATOM   3302  HG2 GLU A 255     170.541 151.984 132.803  1.00 69.37           H
ATOM   3303  HG3 GLU A 255     170.556 153.648 133.391  1.00 69.37           H
ATOM   3304  CD  GLU A 255     169.697 153.416 131.454  1.00 69.37           C
ATOM   3305  OE1 GLU A 255     170.083 153.859 130.351  1.00 69.37           O
ATOM   3306  OE2 GLU A 255     168.484 153.294 131.727  1.00 69.37           O
ATOM   3307  N   GLU A 256     175.064 152.343 131.207  1.00 70.83           N
ATOM   3308  H   GLU A 256     174.957 151.782 132.040  1.00 70.83           H
ATOM   3309  CA  GLU A 256     176.397 152.820 130.851  1.00 70.83           C
ATOM   3310  HA  GLU A 256     176.361 153.903 130.725  1.00 70.83           H
ATOM   3311  C   GLU A 256     176.898 152.213 129.544  1.00 70.83           C
ATOM   3312  O   GLU A 256     177.496 152.900 128.717  1.00 70.83           O
ATOM   3313  CB  GLU A 256     177.386 152.477 131.969  1.00 70.83           C
ATOM   3314  HB2 GLU A 256     177.317 151.409 132.172  1.00 70.83           H
ATOM   3315  HB3 GLU A 256     178.396 152.693 131.623  1.00 70.83           H
ATOM   3316  CG  GLU A 256     177.152 153.228 133.271  1.00 70.83           C
ATOM   3317  HG2 GLU A 256     177.389 154.282 133.123  1.00 70.83           H
ATOM   3318  HG3 GLU A 256     176.102 153.143 133.551  1.00 70.83           H
ATOM   3319  CD  GLU A 256     178.004 152.669 134.393  1.00 70.83           C
ATOM   3320  OE1 GLU A 256     179.243 152.644 134.241  1.00 70.83           O
ATOM   3321  OE2 GLU A 256     177.457 152.235 135.428  1.00 70.83           O
ATOM   3322  N   VAL A 257     176.661 150.918 129.364  1.00 72.73           N
ATOM   3323  H   VAL A 257     176.154 150.407 130.074  1.00 72.73           H
ATOM   3324  CA  VAL A 257     177.121 150.204 128.175  1.00 72.73           C
ATOM   3325  HA  VAL A 257     178.162 150.468 127.986  1.00 72.73           H
ATOM   3326  C   VAL A 257     176.304 150.626 126.958  1.00 72.73           C
ATOM   3327  O   VAL A 257     176.841 150.777 125.861  1.00 72.73           O
ATOM   3328  CB  VAL A 257     177.029 148.673 128.356  1.00 72.73           C
ATOM   3329  HB  VAL A 257     176.005 148.409 128.620  1.00 72.73           H
ATOM   3330  CG1 VAL A 257     177.399 147.940 127.069  1.00 72.73           C
ATOM   3331 HG11 VAL A 257     177.435 146.866 127.254  1.00 72.73           H
ATOM   3332 HG12 VAL A 257     178.374 148.280 126.718  1.00 72.73           H
ATOM   3333 HG13 VAL A 257     176.650 148.140 126.303  1.00 72.73           H
ATOM   3334  CG2 VAL A 257     177.958 148.223 129.481  1.00 72.73           C
ATOM   3335 HG21 VAL A 257     177.928 147.138 129.571  1.00 72.73           H
ATOM   3336 HG22 VAL A 257     177.638 148.665 130.425  1.00 72.73           H
ATOM   3337 HG23 VAL A 257     178.978 148.542 129.267  1.00 72.73           H
ATOM   3338  N   LEU A 258     175.007 150.832 127.156  1.00 73.53           N
ATOM   3339  H   LEU A 258     174.620 150.731 128.085  1.00 73.53           H
ATOM   3340  CA  LEU A 258     174.127 151.241 126.067  1.00 73.53           C
ATOM   3341  HA  LEU A 258     174.356 150.633 125.192  1.00 73.53           H
ATOM   3342  C   LEU A 258     174.360 152.700 125.682  1.00 73.53           C
ATOM   3343  O   LEU A 258     174.178 153.080 124.526  1.00 73.53           O
ATOM   3344  CB  LEU A 258     172.661 151.022 126.448  1.00 73.53           C
ATOM   3345  HB2 LEU A 258     172.467 151.571 127.370  1.00 73.53           H
ATOM   3346  HB3 LEU A 258     172.048 151.460 125.661  1.00 73.53           H
ATOM   3347  CG  LEU A 258     172.201 149.574 126.642  1.00 73.53           C
ATOM   3348  HG  LEU A 258     172.859 149.079 127.356  1.00 73.53           H
ATOM   3349  CD1 LEU A 258     170.785 149.574 127.202  1.00 73.53           C
ATOM   3350 HD11 LEU A 258     170.453 148.547 127.353  1.00 73.53           H
ATOM   3351 HD12 LEU A 258     170.113 150.078 126.507  1.00 73.53           H
ATOM   3352 HD13 LEU A 258     170.775 150.097 128.159  1.00 73.53           H
ATOM   3353  CD2 LEU A 258     172.236 148.796 125.332  1.00 73.53           C
ATOM   3354 HD21 LEU A 258     171.806 147.805 125.485  1.00 73.53           H
ATOM   3355 HD22 LEU A 258     173.268 148.683 125.000  1.00 73.53           H
ATOM   3356 HD23 LEU A 258     171.664 149.325 124.570  1.00 73.53           H
ATOM   3357  N   ALA A 259     174.777 153.523 126.637  1.00 73.06           N
ATOM   3358  H   ALA A 259     174.877 153.186 127.585  1.00 73.06           H
ATOM   3359  CA  ALA A 259     175.124 154.911 126.347  1.00 73.06           C
ATOM   3360  HA  ALA A 259     174.292 155.377 125.819  1.00 73.06           H
ATOM   3361  C   ALA A 259     176.356 154.992 125.448  1.00 73.06           C
ATOM   3362  O   ALA A 259     176.486 155.918 124.647  1.00 73.06           O
ATOM   3363  CB  ALA A 259     175.367 155.675 127.642  1.00 73.06           C
ATOM   3364  HB1 ALA A 259     174.462 155.664 128.249  1.00 73.06           H
ATOM   3365  HB2 ALA A 259     175.631 156.707 127.409  1.00 73.06           H
ATOM   3366  HB3 ALA A 259     176.182 155.211 128.196  1.00 73.06           H
ATOM   3367  N   ALA A 260     177.257 154.025 125.580  1.00 67.87           N
ATOM   3368  H   ALA A 260     177.082 153.271 126.230  1.00 67.87           H
ATOM   3369  CA  ALA A 260     178.517 154.017 124.842  1.00 67.87           C
ATOM   3370  HA  ALA A 260     178.676 155.011 124.423  1.00 67.87           H
ATOM   3371  C   ALA A 260     178.539 153.019 123.685  1.00 67.87           C
ATOM   3372  O   ALA A 260     179.593 152.486 123.340  1.00 67.87           O
ATOM   3373  CB  ALA A 260     179.662 153.726 125.803  1.00 67.87           C
ATOM   3374  HB1 ALA A 260     179.634 154.434 126.631  1.00 67.87           H
ATOM   3375  HB2 ALA A 260     180.613 153.823 125.282  1.00 67.87           H
ATOM   3376  HB3 ALA A 260     179.564 152.712 126.191  1.00 67.87           H
ATOM   3377  N   ILE A 261     177.393 152.778 123.057  1.00 77.56           N
ATOM   3378  H   ILE A 261     176.551 153.251 123.358  1.00 77.56           H
ATOM   3379  CA  ILE A 261     177.314 151.827 121.950  1.00 77.56           C
ATOM   3380  HA  ILE A 261     177.586 150.838 122.319  1.00 77.56           H
ATOM   3381  C   ILE A 261     178.304 152.177 120.842  1.00 77.56           C
ATOM   3382  O   ILE A 261     178.962 151.296 120.289  1.00 77.56           O
ATOM   3383  CB  ILE A 261     175.889 151.752 121.353  1.00 77.56           C
ATOM   3384  HB  ILE A 261     175.506 152.767 121.239  1.00 77.56           H
ATOM   3385  CG1 ILE A 261     174.964 150.969 122.291  1.00 77.56           C
ATOM   3386 HG12 ILE A 261     175.177 149.905 122.190  1.00 77.56           H
ATOM   3387 HG13 ILE A 261     175.189 151.259 123.316  1.00 77.56           H
ATOM   3388  CG2 ILE A 261     175.913 151.089 119.980  1.00 77.56           C
ATOM   3389 HG21 ILE A 261     174.894 150.947 119.622  1.00 77.56           H
ATOM   3390 HG22 ILE A 261     176.414 150.122 120.043  1.00 77.56           H
ATOM   3391 HG23 ILE A 261     176.440 151.724 119.267  1.00 77.56           H
ATOM   3392  CD1 ILE A 261     173.481 151.194 122.047  1.00 77.56           C
ATOM   3393 HD11 ILE A 261     172.907 150.699 122.830  1.00 77.56           H
ATOM   3394 HD12 ILE A 261     173.197 150.780 121.080  1.00 77.56           H
ATOM   3395 HD13 ILE A 261     173.264 152.262 122.062  1.00 77.56           H
ATOM   3396  N   ARG A 262     178.430 153.460 120.518  1.00 82.62           N
ATOM   3397  H   ARG A 262     177.941 154.159 121.060  1.00 82.62           H
ATOM   3398  CA  ARG A 262     179.245 153.878 119.379  1.00 82.62           C
ATOM   3399  HA  ARG A 262     178.967 153.260 118.524  1.00 82.62           H
ATOM   3400  C   ARG A 262     180.743 153.671 119.577  1.00 82.62           C
ATOM   3401  O   ARG A 262     181.518 153.842 118.639  1.00 82.62           O
ATOM   3402  CB  ARG A 262     178.953 155.338 119.022  1.00 82.62           C
ATOM   3403  HB2 ARG A 262     179.178 155.974 119.879  1.00 82.62           H
ATOM   3404  HB3 ARG A 262     179.608 155.624 118.198  1.00 82.62           H
ATOM   3405  CG  ARG A 262     177.510 155.564 118.592  1.00 82.62           C
ATOM   3406  HG2 ARG A 262     177.230 154.771 117.898  1.00 82.62           H
ATOM   3407  HG3 ARG A 262     176.855 155.505 119.462  1.00 82.62           H
ATOM   3408  CD  ARG A 262     177.306 156.902 117.897  1.00 82.62           C
ATOM   3409  HD2 ARG A 262     177.411 157.714 118.617  1.00 82.62           H
ATOM   3410  HD3 ARG A 262     178.069 157.017 117.127  1.00 82.62           H
ATOM   3411  NE  ARG A 262     175.991 156.947 117.258  1.00 82.62           N
ATOM   3412  HE  ARG A 262     175.934 156.616 116.306  1.00 82.62           H
ATOM   3413  CZ  ARG A 262     174.863 157.369 117.817  1.00 82.62           C
ATOM   3414  NH1 ARG A 262     174.808 157.851 119.043  1.00 82.62           N
ATOM   3415 HH11 ARG A 262     175.649 157.906 119.594  1.00 82.62           H
ATOM   3416 HH12 ARG A 262     173.921 158.156 119.411  1.00 82.62           H
ATOM   3417  NH2 ARG A 262     173.749 157.309 117.120  1.00 82.62           N
ATOM   3418 HH21 ARG A 262     173.760 156.869 116.212  1.00 82.62           H
ATOM   3419 HH22 ARG A 262     172.897 157.685 117.507  1.00 82.62           H
ATOM   3420  N   THR A 263     181.151 153.290 120.782  1.00 84.73           N
ATOM   3421  H   THR A 263     180.473 153.176 121.523  1.00 84.73           H
ATOM   3422  CA  THR A 263     182.553 153.005 121.076  1.00 84.73           C
ATOM   3423  HA  THR A 263     183.093 152.902 120.135  1.00 84.73           H
ATOM   3424  C   THR A 263     182.728 151.692 121.838  1.00 84.73           C
ATOM   3425  O   THR A 263     183.834 151.350 122.254  1.00 84.73           O
ATOM   3426  CB  THR A 263     183.200 154.170 121.856  1.00 84.73           C
ATOM   3427  HB  THR A 263     183.066 155.089 121.285  1.00 84.73           H
ATOM   3428  OG1 THR A 263     184.604 153.932 122.013  1.00 84.73           O
ATOM   3429  HG1 THR A 263     184.718 153.137 122.539  1.00 84.73           H
ATOM   3430  CG2 THR A 263     182.567 154.359 123.228  1.00 84.73           C
ATOM   3431 HG21 THR A 263     183.145 155.089 123.795  1.00 84.73           H
ATOM   3432 HG22 THR A 263     182.556 153.411 123.768  1.00 84.73           H
ATOM   3433 HG23 THR A 263     181.546 154.723 123.115  1.00 84.73           H
ATOM   3434  N   VAL A 264     181.650 150.933 122.009  1.00 71.89           N
ATOM   3435  H   VAL A 264     180.756 151.239 121.650  1.00 71.89           H
ATOM   3436  CA  VAL A 264     181.716 149.676 122.752  1.00 71.89           C
ATOM   3437  HA  VAL A 264     182.266 149.873 123.672  1.00 71.89           H
ATOM   3438  C   VAL A 264     182.497 148.621 121.972  1.00 71.89           C
ATOM   3439  O   VAL A 264     183.190 147.788 122.556  1.00 71.89           O
ATOM   3440  CB  VAL A 264     180.317 149.154 123.162  1.00 71.89           C
ATOM   3441  HB  VAL A 264     179.719 150.005 123.486  1.00 71.89           H
ATOM   3442  CG1 VAL A 264     179.580 148.470 122.011  1.00 71.89           C
ATOM   3443 HG11 VAL A 264     178.552 148.265 122.309  1.00 71.89           H
ATOM   3444 HG12 VAL A 264     180.073 147.532 121.758  1.00 71.89           H
ATOM   3445 HG13 VAL A 264     179.574 149.120 121.136  1.00 71.89           H
ATOM   3446  CG2 VAL A 264     180.437 148.201 124.342  1.00 71.89           C
ATOM   3447 HG21 VAL A 264     179.455 147.797 124.590  1.00 71.89           H
ATOM   3448 HG22 VAL A 264     180.827 148.742 125.204  1.00 71.89           H
ATOM   3449 HG23 VAL A 264     181.114 147.384 124.095  1.00 71.89           H
ATOM   3450  N   ILE A 265     182.414 148.687 120.647  1.00 70.10           N
ATOM   3451  H   ILE A 265     181.821 149.388 120.226  1.00 70.10           H
ATOM   3452  CA  ILE A 265     183.167 147.795 119.768  1.00 70.10           C
ATOM   3453  HA  ILE A 265     183.280 146.831 120.264  1.00 70.10           H
ATOM   3454  C   ILE A 265     184.566 148.344 119.506  1.00 70.10           C
ATOM   3455  O   ILE A 265     185.439 147.626 119.021  1.00 70.10           O
ATOM   3456  CB  ILE A 265     182.462 147.556 118.411  1.00 70.10           C
ATOM   3457  HB  ILE A 265     183.062 146.843 117.844  1.00 70.10           H
ATOM   3458  CG1 ILE A 265     182.347 148.848 117.593  1.00 70.10           C
ATOM   3459 HG12 ILE A 265     181.309 148.984 117.291  1.00 70.10           H
ATOM   3460 HG13 ILE A 265     182.629 149.701 118.210  1.00 70.10           H
ATOM   3461  CG2 ILE A 265     181.080 146.943 118.618  1.00 70.10           C
ATOM   3462 HG21 ILE A 265     180.639 146.700 117.652  1.00 70.10           H
ATOM   3463 HG22 ILE A 265     180.430 147.644 119.142  1.00 70.10           H
ATOM   3464 HG23 ILE A 265     181.173 146.028 119.203  1.00 70.10           H
ATOM   3465  CD1 ILE A 265     183.209 148.850 116.348  1.00 70.10           C
ATOM   3466 HD11 ILE A 265     183.107 149.807 115.839  1.00 70.10           H
ATOM   3467 HD12 ILE A 265     182.887 148.050 115.682  1.00 70.10           H
ATOM   3468 HD13 ILE A 265     184.253 148.696 116.624  1.00 70.10           H
ATOM   3469  N   ALA A 266     184.776 149.614 119.837  1.00 70.60           N
ATOM   3470  H   ALA A 266     184.023 150.154 120.238  1.00 70.60           H
ATOM   3471  CA  ALA A 266     186.076 150.253 119.668  1.00 70.60           C
ATOM   3472  HA  ALA A 266     186.544 149.865 118.763  1.00 70.60           H
ATOM   3473  C   ALA A 266     186.982 149.926 120.852  1.00 70.60           C
ATOM   3474  O   ALA A 266     188.184 149.737 120.676  1.00 70.60           O
ATOM   3475  CB  ALA A 266     185.915 151.761 119.522  1.00 70.60           C
ATOM   3476  HB1 ALA A 266     185.237 151.980 118.697  1.00 70.60           H
ATOM   3477  HB2 ALA A 266     186.887 152.211 119.317  1.00 70.60           H
ATOM   3478  HB3 ALA A 266     185.514 152.178 120.445  1.00 70.60           H
ATOM   3479  N   PHE A 267     186.418 149.847 122.053  1.00 79.03           N
ATOM   3480  H   PHE A 267     185.439 150.073 122.165  1.00 79.03           H
ATOM   3481  CA  PHE A 267     187.186 149.436 123.226  1.00 79.03           C
ATOM   3482  HA  PHE A 267     188.141 149.961 123.226  1.00 79.03           H
ATOM   3483  C   PHE A 267     187.487 147.941 123.202  1.00 79.03           C
ATOM   3484  O   PHE A 267     188.543 147.508 123.660  1.00 79.03           O
ATOM   3485  CB  PHE A 267     186.435 149.753 124.523  1.00 79.03           C
ATOM   3486  HB2 PHE A 267     185.462 149.263 124.494  1.00 79.03           H
ATOM   3487  HB3 PHE A 267     186.999 149.333 125.355  1.00 79.03           H
ATOM   3488  CG  PHE A 267     186.234 151.221 124.785  1.00 79.03           C
ATOM   3489  CD1 PHE A 267     187.281 152.128 124.652  1.00 79.03           C
ATOM   3490  HD1 PHE A 267     188.261 151.786 124.355  1.00 79.03           H
ATOM   3491  CD2 PHE A 267     184.995 151.687 125.213  1.00 79.03           C
ATOM   3492  HD2 PHE A 267     184.171 150.998 125.327  1.00 79.03           H
ATOM   3493  CE1 PHE A 267     187.084 153.485 124.897  1.00 79.03           C
ATOM   3494  HE1 PHE A 267     187.895 154.183 124.750  1.00 79.03           H
ATOM   3495  CE2 PHE A 267     184.803 153.034 125.512  1.00 79.03           C
ATOM   3496  HE2 PHE A 267     183.843 153.377 125.868  1.00 79.03           H
ATOM   3497  CZ  PHE A 267     185.845 153.938 125.338  1.00 79.03           C
ATOM   3498  HZ  PHE A 267     185.694 154.987 125.548  1.00 79.03           H
ATOM   3499  N   GLY A 268     186.546 147.145 122.704  1.00 65.41           N
ATOM   3500  H   GLY A 268     185.703 147.544 122.314  1.00 65.41           H
ATOM   3501  CA  GLY A 268     186.696 145.700 122.732  1.00 65.41           C
ATOM   3502  HA2 GLY A 268     186.056 145.258 121.968  1.00 65.41           H
ATOM   3503  HA3 GLY A 268     187.731 145.448 122.503  1.00 65.41           H
ATOM   3504  C   GLY A 268     186.346 145.090 124.077  1.00 65.41           C
ATOM   3505  O   GLY A 268     186.437 143.877 124.264  1.00 65.41           O
ATOM   3506  N   GLY A 269     185.930 145.930 125.019  1.00 60.13           N
ATOM   3507  H   GLY A 269     185.844 146.912 124.797  1.00 60.13           H
ATOM   3508  CA  GLY A 269     185.612 145.490 126.367  1.00 60.13           C
ATOM   3509  HA2 GLY A 269     186.352 144.754 126.680  1.00 60.13           H
ATOM   3510  HA3 GLY A 269     185.680 146.346 127.038  1.00 60.13           H
ATOM   3511  C   GLY A 269     184.238 144.873 126.531  1.00 60.13           C
ATOM   3512  O   GLY A 269     183.724 144.767 127.643  1.00 60.13           O
ATOM   3513  N   GLN A 270     183.647 144.446 125.421  1.00 57.26           N
ATOM   3514  H   GLN A 270     184.142 144.521 124.544  1.00 57.26           H
ATOM   3515  CA  GLN A 270     182.310 143.864 125.415  1.00 57.26           C
ATOM   3516  HA  GLN A 270     181.598 144.608 125.772  1.00 57.26           H
ATOM   3517  C   GLN A 270     182.219 142.651 126.339  1.00 57.26           C
ATOM   3518  O   GLN A 270     181.230 142.478 127.051  1.00 57.26           O
ATOM   3519  CB  GLN A 270     181.944 143.466 123.982  1.00 57.26           C
ATOM   3520  HB2 GLN A 270     182.694 142.767 123.612  1.00 57.26           H
ATOM   3521  HB3 GLN A 270     180.982 142.955 123.996  1.00 57.26           H
ATOM   3522  CG  GLN A 270     181.856 144.640 123.017  1.00 57.26           C
ATOM   3523  HG2 GLN A 270     181.112 145.346 123.384  1.00 57.26           H
ATOM   3524  HG3 GLN A 270     182.820 145.144 122.965  1.00 57.26           H
ATOM   3525  CD  GLN A 270     181.467 144.202 121.621  1.00 57.26           C
ATOM   3526  OE1 GLN A 270     182.252 143.568 120.919  1.00 57.26           O
ATOM   3527  NE2 GLN A 270     180.250 144.525 121.212  1.00 57.26           N
ATOM   3528 HE22 GLN A 270     179.928 144.184 120.318  1.00 57.26           H
ATOM   3529 HE21 GLN A 270     179.652 145.094 121.792  1.00 57.26           H
ATOM   3530  N   LYS A 271     183.251 141.813 126.345  1.00 61.68           N
ATOM   3531  H   LYS A 271     184.032 141.987 125.728  1.00 61.68           H
ATOM   3532  CA  LYS A 271     183.280 140.645 127.223  1.00 61.68           C
ATOM   3533  HA  LYS A 271     182.345 140.097 127.099  1.00 61.68           H
ATOM   3534  C   LYS A 271     183.377 141.040 128.694  1.00 61.68           C
ATOM   3535  O   LYS A 271     182.746 140.424 129.550  1.00 61.68           O
ATOM   3536  CB  LYS A 271     184.445 139.724 126.849  1.00 61.68           C
ATOM   3537  HB2 LYS A 271     184.404 139.528 125.777  1.00 61.68           H
ATOM   3538  HB3 LYS A 271     185.382 140.235 127.070  1.00 61.68           H
ATOM   3539  CG  LYS A 271     184.429 138.393 127.589  1.00 61.68           C
ATOM   3540  HG2 LYS A 271     184.444 138.582 128.662  1.00 61.68           H
ATOM   3541  HG3 LYS A 271     183.514 137.857 127.337  1.00 61.68           H
ATOM   3542  CD  LYS A 271     185.633 137.532 127.226  1.00 61.68           C
ATOM   3543  HD2 LYS A 271     185.621 137.326 126.155  1.00 61.68           H
ATOM   3544  HD3 LYS A 271     186.543 138.081 127.468  1.00 61.68           H
ATOM   3545  CE  LYS A 271     185.638 136.216 127.991  1.00 61.68           C
ATOM   3546  HE2 LYS A 271     186.596 135.719 127.825  1.00 61.68           H
ATOM   3547  HE3 LYS A 271     185.549 136.430 129.059  1.00 61.68           H
ATOM   3548  NZ  LYS A 271     184.513 135.333 127.538  1.00 61.68           N
ATOM   3549  HZ1 LYS A 271     184.538 134.452 128.034  1.00 61.68           H
ATOM   3550  HZ2 LYS A 271     184.588 135.143 126.548  1.00 61.68           H
ATOM   3551  HZ3 LYS A 271     183.621 135.776 127.719  1.00 61.68           H
ATOM   3552  N   LYS A 272     184.177 142.061 128.982  1.00 61.34           N
ATOM   3553  H   LYS A 272     184.639 142.546 128.227  1.00 61.34           H
ATOM   3554  CA  LYS A 272     184.393 142.530 130.350  1.00 61.34           C
ATOM   3555  HA  LYS A 272     184.715 141.689 130.965  1.00 61.34           H
ATOM   3556  C   LYS A 272     183.097 143.065 130.951  1.00 61.34           C
ATOM   3557  O   LYS A 272     182.795 142.839 132.122  1.00 61.34           O
ATOM   3558  CB  LYS A 272     185.469 143.620 130.354  1.00 61.34           C
ATOM   3559  HB2 LYS A 272     186.321 143.277 129.767  1.00 61.34           H
ATOM   3560  HB3 LYS A 272     185.063 144.509 129.870  1.00 61.34           H
ATOM   3561  CG  LYS A 272     185.966 144.020 131.736  1.00 61.34           C
ATOM   3562  HG2 LYS A 272     186.523 144.953 131.648  1.00 61.34           H
ATOM   3563  HG3 LYS A 272     185.112 144.184 132.393  1.00 61.34           H
ATOM   3564  CD  LYS A 272     186.874 142.961 132.343  1.00 61.34           C
ATOM   3565  HD2 LYS A 272     186.328 142.022 132.437  1.00 61.34           H
ATOM   3566  HD3 LYS A 272     187.733 142.810 131.690  1.00 61.34           H
ATOM   3567  CE  LYS A 272     187.364 143.391 133.715  1.00 61.34           C
ATOM   3568  HE2 LYS A 272     187.853 144.364 133.632  1.00 61.34           H
ATOM   3569  HE3 LYS A 272     186.505 143.493 134.383  1.00 61.34           H
ATOM   3570  NZ  LYS A 272     188.322 142.361 134.235  1.00 61.34           N
ATOM   3571  HZ1 LYS A 272     188.650 142.624 135.156  1.00 61.34           H
ATOM   3572  HZ2 LYS A 272     189.124 142.282 133.625  1.00 61.34           H
ATOM   3573  HZ3 LYS A 272     187.871 141.459 134.304  1.00 61.34           H
ATOM   3574  N   GLU A 273     182.345 143.783 130.125  1.00 61.71           N
ATOM   3575  H   GLU A 273     182.667 143.938 129.180  1.00 61.71           H
ATOM   3576  CA  GLU A 273     181.057 144.352 130.510  1.00 61.71           C
ATOM   3577  HA  GLU A 273     181.180 144.965 131.403  1.00 61.71           H
ATOM   3578  C   GLU A 273     180.036 143.261 130.819  1.00 61.71           C
ATOM   3579  O   GLU A 273     179.228 143.400 131.737  1.00 61.71           O
ATOM   3580  CB  GLU A 273     180.535 145.227 129.368  1.00 61.71           C
ATOM   3581  HB2 GLU A 273     180.567 144.635 128.453  1.00 61.71           H
ATOM   3582  HB3 GLU A 273     179.498 145.493 129.569  1.00 61.71           H
ATOM   3583  CG  GLU A 273     181.336 146.503 129.153  1.00 61.71           C
ATOM   3584  HG2 GLU A 273     181.170 147.172 129.998  1.00 61.71           H
ATOM   3585  HG3 GLU A 273     182.398 146.261 129.112  1.00 61.71           H
ATOM   3586  CD  GLU A 273     180.952 147.202 127.863  1.00 61.71           C
ATOM   3587  OE1 GLU A 273     180.385 146.544 126.965  1.00 61.71           O
ATOM   3588  OE2 GLU A 273     181.228 148.413 127.734  1.00 61.71           O
ATOM   3589  N   LEU A 274     180.072 142.187 130.038  1.00 55.70           N
ATOM   3590  H   LEU A 274     180.736 142.149 129.277  1.00 55.70           H
ATOM   3591  CA  LEU A 274     179.176 141.052 130.234  1.00 55.70           C
ATOM   3592  HA  LEU A 274     178.150 141.420 130.256  1.00 55.70           H
ATOM   3593  C   LEU A 274     179.444 140.325 131.548  1.00 55.70           C
ATOM   3594  O   LEU A 274     178.509 139.925 132.239  1.00 55.70           O
ATOM   3595  CB  LEU A 274     179.333 140.066 129.073  1.00 55.70           C
ATOM   3596  HB2 LEU A 274     179.161 140.604 128.141  1.00 55.70           H
ATOM   3597  HB3 LEU A 274     180.365 139.714 129.073  1.00 55.70           H
ATOM   3598  CG  LEU A 274     178.421 138.835 129.102  1.00 55.70           C
ATOM   3599  HG  LEU A 274     178.577 138.302 130.039  1.00 55.70           H
ATOM   3600  CD1 LEU A 274     176.949 139.212 128.992  1.00 55.70           C
ATOM   3601 HD11 LEU A 274     176.342 138.308 128.945  1.00 55.70           H
ATOM   3602 HD12 LEU A 274     176.787 139.804 128.092  1.00 55.70           H
ATOM   3603 HD13 LEU A 274     176.651 139.789 129.867  1.00 55.70           H
ATOM   3604  CD2 LEU A 274     178.807 137.912 127.954  1.00 55.70           C
ATOM   3605 HD21 LEU A 274     178.163 137.033 127.964  1.00 55.70           H
ATOM   3606 HD22 LEU A 274     179.844 137.595 128.073  1.00 55.70           H
ATOM   3607 HD23 LEU A 274     178.696 138.436 127.005  1.00 55.70           H
ATOM   3608  N   GLU A 275     180.714 140.135 131.889  1.00 57.02           N
ATOM   3609  H   GLU A 275     181.449 140.462 131.279  1.00 57.02           H
ATOM   3610  CA  GLU A 275     181.070 139.470 133.140  1.00 57.02           C
ATOM   3611  HA  GLU A 275     180.531 138.525 133.203  1.00 57.02           H
ATOM   3612  C   GLU A 275     180.653 140.312 134.342  1.00 57.02           C
ATOM   3613  O   GLU A 275     180.217 139.780 135.363  1.00 57.02           O
ATOM   3614  CB  GLU A 275     182.573 139.190 133.214  1.00 57.02           C
ATOM   3615  HB2 GLU A 275     183.115 140.124 133.065  1.00 57.02           H
ATOM   3616  HB3 GLU A 275     182.801 138.821 134.214  1.00 57.02           H
ATOM   3617  CG  GLU A 275     183.074 138.166 132.205  1.00 57.02           C
ATOM   3618  HG2 GLU A 275     182.951 138.564 131.198  1.00 57.02           H
ATOM   3619  HG3 GLU A 275     184.137 137.992 132.378  1.00 57.02           H
ATOM   3620  CD  GLU A 275     182.331 136.847 132.306  1.00 57.02           C
ATOM   3621  OE1 GLU A 275     182.195 136.310 133.427  1.00 57.02           O
ATOM   3622  OE2 GLU A 275     181.865 136.343 131.262  1.00 57.02           O
ATOM   3623  N   ARG A 276     180.772 141.630 134.215  1.00 56.86           N
ATOM   3624  H   ARG A 276     181.149 142.009 133.356  1.00 56.86           H
ATOM   3625  CA  ARG A 276     180.337 142.545 135.267  1.00 56.86           C
ATOM   3626  HA  ARG A 276     180.766 142.226 136.218  1.00 56.86           H
ATOM   3627  C   ARG A 276     178.822 142.494 135.413  1.00 56.86           C
ATOM   3628  O   ARG A 276     178.307 142.423 136.529  1.00 56.86           O
ATOM   3629  CB  ARG A 276     180.792 143.972 134.950  1.00 56.86           C
ATOM   3630  HB2 ARG A 276     180.511 144.203 133.923  1.00 56.86           H
ATOM   3631  HB3 ARG A 276     180.273 144.664 135.613  1.00 56.86           H
ATOM   3632  CG  ARG A 276     182.291 144.179 135.112  1.00 56.86           C
ATOM   3633  HG2 ARG A 276     182.538 144.181 136.173  1.00 56.86           H
ATOM   3634  HG3 ARG A 276     182.826 143.362 134.627  1.00 56.86           H
ATOM   3635  CD  ARG A 276     182.733 145.491 134.486  1.00 56.86           C
ATOM   3636  HD2 ARG A 276     182.535 145.452 133.415  1.00 56.86           H
ATOM   3637  HD3 ARG A 276     182.159 146.308 134.925  1.00 56.86           H
ATOM   3638  NE  ARG A 276     184.158 145.729 134.709  1.00 56.86           N
ATOM   3639  HE  ARG A 276     184.648 145.082 135.308  1.00 56.86           H
ATOM   3640  CZ  ARG A 276     184.851 146.735 134.191  1.00 56.86           C
ATOM   3641  NH1 ARG A 276     184.311 147.616 133.373  1.00 56.86           N
ATOM   3642 HH11 ARG A 276     183.336 147.536 133.129  1.00 56.86           H
ATOM   3643 HH12 ARG A 276     184.875 148.370 133.013  1.00 56.86           H
ATOM   3644  NH2 ARG A 276     186.130 146.843 134.480  1.00 56.86           N
ATOM   3645 HH21 ARG A 276     186.553 146.179 135.110  1.00 56.86           H
ATOM   3646 HH22 ARG A 276     186.666 147.604 134.092  1.00 56.86           H
ATOM   3647  N   TYR A 277     178.111 142.534 134.292  1.00 51.18           N
ATOM   3648  H   TYR A 277     178.585 142.614 133.402  1.00 51.18           H
ATOM   3649  CA  TYR A 277     176.654 142.447 134.305  1.00 51.18           C
ATOM   3650  HA  TYR A 277     176.262 143.248 134.931  1.00 51.18           H
ATOM   3651  C   TYR A 277     176.202 141.116 134.902  1.00 51.18           C
ATOM   3652  O   TYR A 277     175.232 141.066 135.655  1.00 51.18           O
ATOM   3653  CB  TYR A 277     176.101 142.623 132.889  1.00 51.18           C
ATOM   3654  HB2 TYR A 277     176.581 143.490 132.436  1.00 51.18           H
ATOM   3655  HB3 TYR A 277     176.354 141.745 132.294  1.00 51.18           H
ATOM   3656  CG  TYR A 277     174.602 142.833 132.846  1.00 51.18           C
ATOM   3657  CD1 TYR A 277     174.016 143.936 133.469  1.00 51.18           C
ATOM   3658  HD1 TYR A 277     174.637 144.655 133.983  1.00 51.18           H
ATOM   3659  CD2 TYR A 277     173.771 141.937 132.172  1.00 51.18           C
ATOM   3660  HD2 TYR A 277     174.200 141.076 131.679  1.00 51.18           H
ATOM   3661  CE1 TYR A 277     172.636 144.122 133.451  1.00 51.18           C
ATOM   3662  HE1 TYR A 277     172.197 144.968 133.958  1.00 51.18           H
ATOM   3663  CE2 TYR A 277     172.394 142.143 132.117  1.00 51.18           C
ATOM   3664  HE2 TYR A 277     171.765 141.460 131.565  1.00 51.18           H
ATOM   3665  CZ  TYR A 277     171.831 143.220 132.780  1.00 51.18           C
ATOM   3666  OH  TYR A 277     170.468 143.400 132.794  1.00 51.18           O
ATOM   3667  HH  TYR A 277     170.203 144.170 133.301  1.00 51.18           H
ATOM   3668  N   ASN A 278     176.916 140.041 134.586  1.00 49.63           N
ATOM   3669  H   ASN A 278     177.702 140.136 133.957  1.00 49.63           H
ATOM   3670  CA  ASN A 278     176.600 138.715 135.105  1.00 49.63           C
ATOM   3671  HA  ASN A 278     175.605 138.434 134.759  1.00 49.63           H
ATOM   3672  C   ASN A 278     176.587 138.661 136.632  1.00 49.63           C
ATOM   3673  O   ASN A 278     175.661 138.109 137.226  1.00 49.63           O
ATOM   3674  CB  ASN A 278     177.615 137.709 134.557  1.00 49.63           C
ATOM   3675  HB2 ASN A 278     177.700 137.846 133.480  1.00 49.63           H
ATOM   3676  HB3 ASN A 278     178.587 137.898 135.013  1.00 49.63           H
ATOM   3677  CG  ASN A 278     177.219 136.275 134.833  1.00 49.63           C
ATOM   3678  OD1 ASN A 278     176.039 135.932 134.859  1.00 49.63           O
ATOM   3679  ND2 ASN A 278     178.211 135.421 135.030  1.00 49.63           N
ATOM   3680 HD22 ASN A 278     177.999 134.456 135.234  1.00 49.63           H
ATOM   3681 HD21 ASN A 278     179.168 135.735 134.966  1.00 49.63           H
ATOM   3682  N   LYS A 279     177.607 139.224 137.272  1.00 54.96           N
ATOM   3683  H   LYS A 279     178.351 139.653 136.738  1.00 54.96           H
ATOM   3684  CA  LYS A 279     177.687 139.236 138.733  1.00 54.96           C
ATOM   3685  HA  LYS A 279     177.499 138.229 139.105  1.00 54.96           H
ATOM   3686  C   LYS A 279     176.624 140.142 139.344  1.00 54.96           C
ATOM   3687  O   LYS A 279     176.058 139.833 140.390  1.00 54.96           O
ATOM   3688  CB  LYS A 279     179.069 139.698 139.205  1.00 54.96           C
ATOM   3689  HB2 LYS A 279     179.216 140.729 138.881  1.00 54.96           H
ATOM   3690  HB3 LYS A 279     179.083 139.683 140.295  1.00 54.96           H
ATOM   3691  CG  LYS A 279     180.241 138.870 138.693  1.00 54.96           C
ATOM   3692  HG2 LYS A 279     180.243 138.902 137.604  1.00 54.96           H
ATOM   3693  HG3 LYS A 279     181.168 139.320 139.050  1.00 54.96           H
ATOM   3694  CD  LYS A 279     180.200 137.414 139.144  1.00 54.96           C
ATOM   3695  HD2 LYS A 279     180.197 137.381 140.234  1.00 54.96           H
ATOM   3696  HD3 LYS A 279     179.291 136.941 138.775  1.00 54.96           H
ATOM   3697  CE  LYS A 279     181.402 136.640 138.621  1.00 54.96           C
ATOM   3698  HE2 LYS A 279     182.316 137.162 138.914  1.00 54.96           H
ATOM   3699  HE3 LYS A 279     181.409 135.650 139.082  1.00 54.96           H
ATOM   3700  NZ  LYS A 279     181.312 136.518 137.128  1.00 54.96           N
ATOM   3701  HZ1 LYS A 279     182.122 136.038 136.760  1.00 54.96           H
ATOM   3702  HZ2 LYS A 279     181.261 137.436 136.706  1.00 54.96           H
ATOM   3703  HZ3 LYS A 279     180.483 135.998 136.874  1.00 54.96           H
ATOM   3704  N   ASN A 280     176.352 141.256 138.675  1.00 54.92           N
ATOM   3705  H   ASN A 280     176.868 141.463 137.832  1.00 54.92           H
ATOM   3706  CA  ASN A 280     175.308 142.180 139.105  1.00 54.92           C
ATOM   3707  HA  ASN A 280     175.500 142.489 140.133  1.00 54.92           H
ATOM   3708  C   ASN A 280     173.934 141.512 139.066  1.00 54.92           C
ATOM   3709  O   ASN A 280     173.080 141.784 139.908  1.00 54.92           O
ATOM   3710  CB  ASN A 280     175.317 143.412 138.196  1.00 54.92           C
ATOM   3711  HB2 ASN A 280     175.590 143.113 137.185  1.00 54.92           H
ATOM   3712  HB3 ASN A 280     174.312 143.828 138.175  1.00 54.92           H
ATOM   3713  CG  ASN A 280     176.262 144.490 138.680  1.00 54.92           C
ATOM   3714  OD1 ASN A 280     175.925 145.266 139.570  1.00 54.92           O
ATOM   3715  ND2 ASN A 280     177.446 144.555 138.095  1.00 54.92           N
ATOM   3716 HD22 ASN A 280     178.080 145.299 138.344  1.00 54.92           H
ATOM   3717 HD21 ASN A 280     177.714 143.851 137.421  1.00 54.92           H
ATOM   3718  N   LEU A 281     173.718 140.645 138.081  1.00 46.49           N
ATOM   3719  H   LEU A 281     174.437 140.499 137.385  1.00 46.49           H
ATOM   3720  CA  LEU A 281     172.479 139.881 137.974  1.00 46.49           C
ATOM   3721  HA  LEU A 281     171.632 140.548 138.134  1.00 46.49           H
ATOM   3722  C   LEU A 281     172.398 138.767 139.014  1.00 46.49           C
ATOM   3723  O   LEU A 281     171.315 138.427 139.488  1.00 46.49           O
ATOM   3724  CB  LEU A 281     172.368 139.240 136.588  1.00 46.49           C
ATOM   3725  HB2 LEU A 281     173.283 138.676 136.411  1.00 46.49           H
ATOM   3726  HB3 LEU A 281     171.550 138.524 136.641  1.00 46.49           H
ATOM   3727  CG  LEU A 281     172.101 140.106 135.355  1.00 46.49           C
ATOM   3728  HG  LEU A 281     172.853 140.891 135.281  1.00 46.49           H
ATOM   3729  CD1 LEU A 281     172.196 139.199 134.134  1.00 46.49           C
ATOM   3730 HD11 LEU A 281     171.934 139.760 133.238  1.00 46.49           H
ATOM   3731 HD12 LEU A 281     171.513 138.357 134.243  1.00 46.49           H
ATOM   3732 HD13 LEU A 281     173.216 138.828 134.035  1.00 46.49           H
ATOM   3733  CD2 LEU A 281     170.721 140.747 135.436  1.00 46.49           C
ATOM   3734 HD21 LEU A 281     170.522 141.295 134.516  1.00 46.49           H
ATOM   3735 HD22 LEU A 281     170.688 141.441 136.276  1.00 46.49           H
ATOM   3736 HD23 LEU A 281     169.964 139.974 135.571  1.00 46.49           H
ATOM   3737  N   GLU A 282     173.544 138.185 139.349  1.00 51.18           N
ATOM   3738  H   GLU A 282     174.397 138.471 138.889  1.00 51.18           H
ATOM   3739  CA  GLU A 282     173.626 137.162 140.387  1.00 51.18           C
ATOM   3740  HA  GLU A 282     172.939 136.350 140.151  1.00 51.18           H
ATOM   3741  C   GLU A 282     173.227 137.760 141.733  1.00 51.18           C
ATOM   3742  O   GLU A 282     172.539 137.130 142.535  1.00 51.18           O
ATOM   3743  CB  GLU A 282     175.056 136.616 140.459  1.00 51.18           C
ATOM   3744  HB2 GLU A 282     175.375 136.348 139.452  1.00 51.18           H
ATOM   3745  HB3 GLU A 282     175.711 137.407 140.824  1.00 51.18           H
ATOM   3746  CG  GLU A 282     175.228 135.401 141.356  1.00 51.18           C
ATOM   3747  HG2 GLU A 282     174.859 135.641 142.354  1.00 51.18           H
ATOM   3748  HG3 GLU A 282     174.635 134.578 140.956  1.00 51.18           H
ATOM   3749  CD  GLU A 282     176.679 134.966 141.461  1.00 51.18           C
ATOM   3750  OE1 GLU A 282     177.549 135.541 140.771  1.00 51.18           O
ATOM   3751  OE2 GLU A 282     176.960 134.028 142.236  1.00 51.18           O
ATOM   3752  N   GLU A 283     173.661 138.995 141.960  1.00 53.25           N
ATOM   3753  H   GLU A 283     174.250 139.438 141.268  1.00 53.25           H
ATOM   3754  CA  GLU A 283     173.335 139.740 143.172  1.00 53.25           C
ATOM   3755  HA  GLU A 283     173.564 139.125 144.042  1.00 53.25           H
ATOM   3756  C   GLU A 283     171.850 140.089 143.209  1.00 53.25           C
ATOM   3757  O   GLU A 283     171.204 139.980 144.251  1.00 53.25           O
ATOM   3758  CB  GLU A 283     174.171 141.022 143.227  1.00 53.25           C
ATOM   3759  HB2 GLU A 283     174.062 141.544 142.277  1.00 53.25           H
ATOM   3760  HB3 GLU A 283     173.781 141.665 144.016  1.00 53.25           H
ATOM   3761  CG  GLU A 283     175.655 140.791 143.484  1.00 53.25           C
ATOM   3762  HG2 GLU A 283     175.827 140.775 144.561  1.00 53.25           H
ATOM   3763  HG3 GLU A 283     175.949 139.823 143.078  1.00 53.25           H
ATOM   3764  CD  GLU A 283     176.520 141.867 142.856  1.00 53.25           C
ATOM   3765  OE1 GLU A 283     176.170 143.061 142.963  1.00 53.25           O
ATOM   3766  OE2 GLU A 283     177.566 141.534 142.258  1.00 53.25           O
ATOM   3767  N   ALA A 284     171.304 140.497 142.068  1.00 45.68           N
ATOM   3768  H   ALA A 284     171.881 140.577 141.242  1.00 45.68           H
ATOM   3769  CA  ALA A 284     169.886 140.823 141.964  1.00 45.68           C
ATOM   3770  HA  ALA A 284     169.644 141.572 142.719  1.00 45.68           H
ATOM   3771  C   ALA A 284     169.036 139.583 142.231  1.00 45.68           C
ATOM   3772  O   ALA A 284     168.016 139.654 142.919  1.00 45.68           O
ATOM   3773  CB  ALA A 284     169.574 141.397 140.588  1.00 45.68           C
ATOM   3774  HB1 ALA A 284     170.180 142.287 140.417  1.00 45.68           H
ATOM   3775  HB2 ALA A 284     168.519 141.666 140.537  1.00 45.68           H
ATOM   3776  HB3 ALA A 284     169.796 140.656 139.820  1.00 45.68           H
ATOM   3777  N   LYS A 285     169.461 138.441 141.698  1.00 40.15           N
ATOM   3778  H   LYS A 285     170.286 138.448 141.113  1.00 40.15           H
ATOM   3779  CA  LYS A 285     168.781 137.171 141.944  1.00 40.15           C
ATOM   3780  HA  LYS A 285     167.726 137.281 141.693  1.00 40.15           H
ATOM   3781  C   LYS A 285     168.871 136.789 143.417  1.00 40.15           C
ATOM   3782  O   LYS A 285     167.907 136.286 143.992  1.00 40.15           O
ATOM   3783  CB  LYS A 285     169.387 136.062 141.079  1.00 40.15           C
ATOM   3784  HB2 LYS A 285     169.409 136.399 140.042  1.00 40.15           H
ATOM   3785  HB3 LYS A 285     170.412 135.884 141.406  1.00 40.15           H
ATOM   3786  CG  LYS A 285     168.607 134.754 141.152  1.00 40.15           C
ATOM   3787  HG2 LYS A 285     168.561 134.425 142.190  1.00 40.15           H
ATOM   3788  HG3 LYS A 285     167.592 134.939 140.802  1.00 40.15           H
ATOM   3789  CD  LYS A 285     169.211 133.636 140.313  1.00 40.15           C
ATOM   3790  HD2 LYS A 285     168.484 132.827 140.242  1.00 40.15           H
ATOM   3791  HD3 LYS A 285     169.410 134.010 139.309  1.00 40.15           H
ATOM   3792  CE  LYS A 285     170.498 133.093 140.917  1.00 40.15           C
ATOM   3793  HE2 LYS A 285     171.231 133.901 140.980  1.00 40.15           H
ATOM   3794  HE3 LYS A 285     170.291 132.742 141.931  1.00 40.15           H
ATOM   3795  NZ  LYS A 285     171.019 131.970 140.069  1.00 40.15           N
ATOM   3796  HZ1 LYS A 285     171.881 131.608 140.456  1.00 40.15           H
ATOM   3797  HZ2 LYS A 285     171.201 132.290 139.128  1.00 40.15           H
ATOM   3798  HZ3 LYS A 285     170.345 131.218 140.028  1.00 40.15           H
ATOM   3799  N   ARG A 286     170.030 137.015 144.027  1.00 43.66           N
ATOM   3800  H   ARG A 286     170.791 137.421 143.499  1.00 43.66           H
ATOM   3801  CA  ARG A 286     170.243 136.693 145.436  1.00 43.66           C
ATOM   3802  HA  ARG A 286     170.055 135.630 145.581  1.00 43.66           H
ATOM   3803  C   ARG A 286     169.268 137.458 146.325  1.00 43.66           C
ATOM   3804  O   ARG A 286     168.721 136.900 147.275  1.00 43.66           O
ATOM   3805  CB  ARG A 286     171.694 136.999 145.820  1.00 43.66           C
ATOM   3806  HB2 ARG A 286     172.342 136.597 145.041  1.00 43.66           H
ATOM   3807  HB3 ARG A 286     171.832 138.079 145.855  1.00 43.66           H
ATOM   3808  CG  ARG A 286     172.125 136.400 147.152  1.00 43.66           C
ATOM   3809  HG2 ARG A 286     171.454 136.751 147.936  1.00 43.66           H
ATOM   3810  HG3 ARG A 286     172.051 135.314 147.090  1.00 43.66           H
ATOM   3811  CD  ARG A 286     173.556 136.772 147.527  1.00 43.66           C
ATOM   3812  HD2 ARG A 286     173.618 137.855 147.640  1.00 43.66           H
ATOM   3813  HD3 ARG A 286     173.789 136.318 148.490  1.00 43.66           H
ATOM   3814  NE  ARG A 286     174.534 136.311 146.539  1.00 43.66           N
ATOM   3815  HE  ARG A 286     174.615 135.314 146.407  1.00 43.66           H
ATOM   3816  CZ  ARG A 286     175.321 137.088 145.805  1.00 43.66           C
ATOM   3817  NH1 ARG A 286     175.323 138.401 145.912  1.00 43.66           N
ATOM   3818 HH11 ARG A 286     174.723 138.848 146.587  1.00 43.66           H
ATOM   3819 HH12 ARG A 286     175.933 138.943 145.320  1.00 43.66           H
ATOM   3820  NH2 ARG A 286     176.149 136.536 144.944  1.00 43.66           N
ATOM   3821 HH21 ARG A 286     176.168 135.532 144.851  1.00 43.66           H
ATOM   3822 HH22 ARG A 286     176.745 137.123 144.382  1.00 43.66           H
ATOM   3823  N   ILE A 287     169.046 138.728 146.005  1.00 39.66           N
ATOM   3824  H   ILE A 287     169.550 139.132 145.227  1.00 39.66           H
ATOM   3825  CA  ILE A 287     168.087 139.562 146.727  1.00 39.66           C
ATOM   3826  HA  ILE A 287     168.302 139.506 147.794  1.00 39.66           H
ATOM   3827  C   ILE A 287     166.669 139.041 146.506  1.00 39.66           C
ATOM   3828  O   ILE A 287     165.894 138.918 147.455  1.00 39.66           O
ATOM   3829  CB  ILE A 287     168.157 141.043 146.283  1.00 39.66           C
ATOM   3830  HB  ILE A 287     167.982 141.091 145.208  1.00 39.66           H
ATOM   3831  CG1 ILE A 287     169.540 141.634 146.584  1.00 39.66           C
ATOM   3832 HG12 ILE A 287     169.615 141.829 147.654  1.00 39.66           H
ATOM   3833 HG13 ILE A 287     170.306 140.904 146.324  1.00 39.66           H
ATOM   3834  CG2 ILE A 287     167.080 141.867 146.991  1.00 39.66           C
ATOM   3835 HG21 ILE A 287     167.151 142.912 146.688  1.00 39.66           H
ATOM   3836 HG22 ILE A 287     167.206 141.795 148.072  1.00 39.66           H
ATOM   3837 HG23 ILE A 287     166.092 141.496 146.719  1.00 39.66           H
ATOM   3838  CD1 ILE A 287     169.851 142.916 145.833  1.00 39.66           C
ATOM   3839 HD11 ILE A 287     170.882 143.209 146.031  1.00 39.66           H
ATOM   3840 HD12 ILE A 287     169.184 143.711 146.164  1.00 39.66           H
ATOM   3841 HD13 ILE A 287     169.721 142.756 144.762  1.00 39.66           H
ATOM   3842  N   GLY A 288     166.328 138.732 145.260  1.00 36.34           N
ATOM   3843  H   GLY A 288     167.001 138.831 144.512  1.00 36.34           H
ATOM   3844  CA  GLY A 288     164.990 138.266 144.938  1.00 36.34           C
ATOM   3845  HA2 GLY A 288     164.271 139.010 145.281  1.00 36.34           H
ATOM   3846  HA3 GLY A 288     164.894 138.173 143.856  1.00 36.34           H
ATOM   3847  C   GLY A 288     164.628 136.937 145.572  1.00 36.34           C
ATOM   3848  O   GLY A 288     163.526 136.779 146.097  1.00 36.34           O
ATOM   3849  N   ILE A 289     165.550 135.980 145.545  1.00 31.40           N
ATOM   3850  H   ILE A 289     166.436 136.158 145.091  1.00 31.40           H
ATOM   3851  CA  ILE A 289     165.328 134.676 146.167  1.00 31.40           C
ATOM   3852  HA  ILE A 289     164.398 134.255 145.786  1.00 31.40           H
ATOM   3853  C   ILE A 289     165.169 134.856 147.674  1.00 31.40           C
ATOM   3854  O   ILE A 289     164.309 134.226 148.289  1.00 31.40           O
ATOM   3855  CB  ILE A 289     166.488 133.693 145.883  1.00 31.40           C
ATOM   3856  HB  ILE A 289     167.419 134.189 146.159  1.00 31.40           H
ATOM   3857  CG1 ILE A 289     166.568 133.332 144.394  1.00 31.40           C
ATOM   3858 HG12 ILE A 289     166.658 134.250 143.815  1.00 31.40           H
ATOM   3859 HG13 ILE A 289     167.477 132.752 144.236  1.00 31.40           H
ATOM   3860  CG2 ILE A 289     166.369 132.431 146.739  1.00 31.40           C
ATOM   3861 HG21 ILE A 289     167.099 131.691 146.411  1.00 31.40           H
ATOM   3862 HG22 ILE A 289     165.365 132.013 146.655  1.00 31.40           H
ATOM   3863 HG23 ILE A 289     166.567 132.679 147.781  1.00 31.40           H
ATOM   3864  CD1 ILE A 289     165.403 132.536 143.830  1.00 31.40           C
ATOM   3865 HD11 ILE A 289     165.621 132.274 142.795  1.00 31.40           H
ATOM   3866 HD12 ILE A 289     164.491 133.130 143.868  1.00 31.40           H
ATOM   3867 HD13 ILE A 289     165.264 131.617 144.399  1.00 31.40           H
ATOM   3868  N   LYS A 290     165.976 135.726 148.272  1.00 32.51           N
ATOM   3869  H   LYS A 290     166.663 136.228 147.726  1.00 32.51           H
ATOM   3870  CA  LYS A 290     165.872 135.999 149.703  1.00 32.51           C
ATOM   3871  HA  LYS A 290     166.011 135.068 150.252  1.00 32.51           H
ATOM   3872  C   LYS A 290     164.480 136.525 150.037  1.00 32.51           C
ATOM   3873  O   LYS A 290     163.863 136.083 151.006  1.00 32.51           O
ATOM   3874  CB  LYS A 290     166.946 137.004 150.129  1.00 32.51           C
ATOM   3875  HB2 LYS A 290     167.919 136.627 149.812  1.00 32.51           H
ATOM   3876  HB3 LYS A 290     166.760 137.946 149.614  1.00 32.51           H
ATOM   3877  CG  LYS A 290     166.989 137.264 151.629  1.00 32.51           C
ATOM   3878  HG2 LYS A 290     166.020 137.641 151.957  1.00 32.51           H
ATOM   3879  HG3 LYS A 290     167.190 136.324 152.144  1.00 32.51           H
ATOM   3880  CD  LYS A 290     168.067 138.271 152.006  1.00 32.51           C
ATOM   3881  HD2 LYS A 290     168.203 138.250 153.088  1.00 32.51           H
ATOM   3882  HD3 LYS A 290     169.005 137.982 151.533  1.00 32.51           H
ATOM   3883  CE  LYS A 290     167.704 139.687 151.582  1.00 32.51           C
ATOM   3884  HE2 LYS A 290     167.540 139.707 150.502  1.00 32.51           H
ATOM   3885  HE3 LYS A 290     166.775 139.980 152.076  1.00 32.51           H
ATOM   3886  NZ  LYS A 290     168.819 140.615 151.962  1.00 32.51           N
ATOM   3887  HZ1 LYS A 290     168.613 141.560 151.665  1.00 32.51           H
ATOM   3888  HZ2 LYS A 290     169.687 140.325 151.533  1.00 32.51           H
ATOM   3889  HZ3 LYS A 290     168.946 140.621 152.966  1.00 32.51           H
ATOM   3890  N   LYS A 291     163.984 137.455 149.227  1.00 36.39           N
ATOM   3891  H   LYS A 291     164.547 137.784 148.454  1.00 36.39           H
ATOM   3892  CA  LYS A 291     162.643 138.005 149.410  1.00 36.39           C
ATOM   3893  HA  LYS A 291     162.570 138.432 150.410  1.00 36.39           H
ATOM   3894  C   LYS A 291     161.584 136.913 149.298  1.00 36.39           C
ATOM   3895  O   LYS A 291     160.648 136.875 150.094  1.00 36.39           O
ATOM   3896  CB  LYS A 291     162.358 139.096 148.374  1.00 36.39           C
ATOM   3897  HB2 LYS A 291     163.165 139.830 148.399  1.00 36.39           H
ATOM   3898  HB3 LYS A 291     162.337 138.640 147.384  1.00 36.39           H
ATOM   3899  CG  LYS A 291     161.033 139.809 148.608  1.00 36.39           C
ATOM   3900  HG2 LYS A 291     160.240 139.066 148.692  1.00 36.39           H
ATOM   3901  HG3 LYS A 291     161.088 140.361 149.547  1.00 36.39           H
ATOM   3902  CD  LYS A 291     160.689 140.777 147.484  1.00 36.39           C
ATOM   3903  HD2 LYS A 291     160.751 141.793 147.872  1.00 36.39           H
ATOM   3904  HD3 LYS A 291     161.410 140.670 146.672  1.00 36.39           H
ATOM   3905  CE  LYS A 291     159.287 140.539 146.941  1.00 36.39           C
ATOM   3906  HE2 LYS A 291     158.582 140.510 147.775  1.00 36.39           H
ATOM   3907  HE3 LYS A 291     159.012 141.376 146.295  1.00 36.39           H
ATOM   3908  NZ  LYS A 291     159.235 139.254 146.168  1.00 36.39           N
ATOM   3909  HZ1 LYS A 291     158.323 139.137 145.746  1.00 36.39           H
ATOM   3910  HZ2 LYS A 291     159.413 138.465 146.775  1.00 36.39           H
ATOM   3911  HZ3 LYS A 291     159.924 139.254 145.428  1.00 36.39           H
ATOM   3912  N   ALA A 292     161.725 136.041 148.306  1.00 28.93           N
ATOM   3913  H   ALA A 292     162.511 136.124 147.676  1.00 28.93           H
ATOM   3914  CA  ALA A 292     160.762 134.967 148.086  1.00 28.93           C
ATOM   3915  HA  ALA A 292     159.772 135.408 147.971  1.00 28.93           H
ATOM   3916  C   ALA A 292     160.711 134.015 149.278  1.00 28.93           C
ATOM   3917  O   ALA A 292     159.634 133.590 149.690  1.00 28.93           O
ATOM   3918  CB  ALA A 292     161.104 134.204 146.813  1.00 28.93           C
ATOM   3919  HB1 ALA A 292     161.106 134.889 145.965  1.00 28.93           H
ATOM   3920  HB2 ALA A 292     160.359 133.426 146.645  1.00 28.93           H
ATOM   3921  HB3 ALA A 292     162.088 133.745 146.910  1.00 28.93           H
ATOM   3922  N   ILE A 293     161.867 133.685 149.846  1.00 26.01           N
ATOM   3923  H   ILE A 293     162.732 134.050 149.470  1.00 26.01           H
ATOM   3924  CA  ILE A 293     161.916 132.810 151.014  1.00 26.01           C
ATOM   3925  HA  ILE A 293     161.393 131.882 150.780  1.00 26.01           H
ATOM   3926  C   ILE A 293     161.174 133.476 152.169  1.00 26.01           C
ATOM   3927  O   ILE A 293     160.320 132.854 152.799  1.00 26.01           O
ATOM   3928  CB  ILE A 293     163.367 132.470 151.428  1.00 26.01           C
ATOM   3929  HB  ILE A 293     163.911 133.402 151.581  1.00 26.01           H
ATOM   3930  CG1 ILE A 293     164.062 131.661 150.326  1.00 26.01           C
ATOM   3931 HG12 ILE A 293     163.688 130.638 150.355  1.00 26.01           H
ATOM   3932 HG13 ILE A 293     163.805 132.084 149.356  1.00 26.01           H
ATOM   3933  CG2 ILE A 293     163.384 131.674 152.733  1.00 26.01           C
ATOM   3934 HG21 ILE A 293     164.412 131.451 153.019  1.00 26.01           H
ATOM   3935 HG22 ILE A 293     162.836 130.740 152.606  1.00 26.01           H
ATOM   3936 HG23 ILE A 293     162.923 132.258 153.528  1.00 26.01           H
ATOM   3937  CD1 ILE A 293     165.575 131.627 150.433  1.00 26.01           C
ATOM   3938 HD11 ILE A 293     165.984 131.085 149.580  1.00 26.01           H
ATOM   3939 HD12 ILE A 293     165.873 131.121 151.351  1.00 26.01           H
ATOM   3940 HD13 ILE A 293     165.966 132.644 150.434  1.00 26.01           H
ATOM   3941  N   THR A 294     161.479 134.739 152.445  1.00 25.98           N
ATOM   3942  H   THR A 294     162.176 135.221 151.892  1.00 25.98           H
ATOM   3943  CA  THR A 294     160.843 135.458 153.547  1.00 25.98           C
ATOM   3944  HA  THR A 294     161.017 134.904 154.469  1.00 25.98           H
ATOM   3945  C   THR A 294     159.334 135.579 153.350  1.00 25.98           C
ATOM   3946  O   THR A 294     158.559 135.397 154.289  1.00 25.98           O
ATOM   3947  CB  THR A 294     161.439 136.873 153.702  1.00 25.98           C
ATOM   3948  HB  THR A 294     161.181 137.470 152.827  1.00 25.98           H
ATOM   3949  OG1 THR A 294     162.865 136.778 153.797  1.00 25.98           O
ATOM   3950  HG1 THR A 294     163.084 136.250 154.568  1.00 25.98           H
ATOM   3951  CG2 THR A 294     160.916 137.564 154.955  1.00 25.98           C
ATOM   3952 HG21 THR A 294     161.419 138.523 155.075  1.00 25.98           H
ATOM   3953 HG22 THR A 294     161.113 136.943 155.829  1.00 25.98           H
ATOM   3954 HG23 THR A 294     159.843 137.732 154.863  1.00 25.98           H
ATOM   3955  N   ALA A 295     158.914 135.879 152.126  1.00 24.10           N
ATOM   3956  H   ALA A 295     159.586 135.995 151.379  1.00 24.10           H
ATOM   3957  CA  ALA A 295     157.499 136.060 151.819  1.00 24.10           C
ATOM   3958  HA  ALA A 295     157.085 136.788 152.518  1.00 24.10           H
ATOM   3959  C   ALA A 295     156.706 134.766 151.977  1.00 24.10           C
ATOM   3960  O   ALA A 295     155.589 134.782 152.492  1.00 24.10           O
ATOM   3961  CB  ALA A 295     157.337 136.604 150.405  1.00 24.10           C
ATOM   3962  HB1 ALA A 295     157.853 137.560 150.319  1.00 24.10           H
ATOM   3963  HB2 ALA A 295     156.278 136.746 150.189  1.00 24.10           H
ATOM   3964  HB3 ALA A 295     157.759 135.899 149.689  1.00 24.10           H
ATOM   3965  N   ASN A 296     157.265 133.644 151.537  1.00 21.39           N
ATOM   3966  H   ASN A 296     158.197 133.664 151.144  1.00 21.39           H
ATOM   3967  CA  ASN A 296     156.549 132.373 151.588  1.00 21.39           C
ATOM   3968  HA  ASN A 296     155.501 132.567 151.358  1.00 21.39           H
ATOM   3969  C   ASN A 296     156.584 131.717 152.967  1.00 21.39           C
ATOM   3970  O   ASN A 296     155.785 130.822 153.244  1.00 21.39           O
ATOM   3971  CB  ASN A 296     157.097 131.429 150.515  1.00 21.39           C
ATOM   3972  HB2 ASN A 296     158.179 131.350 150.619  1.00 21.39           H
ATOM   3973  HB3 ASN A 296     156.656 130.444 150.657  1.00 21.39           H
ATOM   3974  CG  ASN A 296     156.752 131.887 149.115  1.00 21.39           C
ATOM   3975  OD1 ASN A 296     155.589 132.131 148.800  1.00 21.39           O
ATOM   3976  ND2 ASN A 296     157.755 131.997 148.260  1.00 21.39           N
ATOM   3977 HD22 ASN A 296     157.566 132.245 147.301  1.00 21.39           H
ATOM   3978 HD21 ASN A 296     158.702 131.851 148.578  1.00 21.39           H
ATOM   3979  N   ILE A 297     157.472 132.172 153.845  1.00 19.51           N
ATOM   3980  H   ILE A 297     158.206 132.794 153.536  1.00 19.51           H
ATOM   3981  CA  ILE A 297     157.382 131.836 155.265  1.00 19.51           C
ATOM   3982  HA  ILE A 297     157.185 130.769 155.371  1.00 19.51           H
ATOM   3983  C   ILE A 297     156.204 132.597 155.866  1.00 19.51           C
ATOM   3984  O   ILE A 297     155.461 132.056 156.684  1.00 19.51           O
ATOM   3985  CB  ILE A 297     158.666 132.188 156.053  1.00 19.51           C
ATOM   3986  HB  ILE A 297     158.904 133.238 155.882  1.00 19.51           H
ATOM   3987  CG1 ILE A 297     159.838 131.324 155.576  1.00 19.51           C
ATOM   3988 HG12 ILE A 297     159.711 130.313 155.964  1.00 19.51           H
ATOM   3989 HG13 ILE A 297     159.814 131.270 154.489  1.00 19.51           H
ATOM   3990  CG2 ILE A 297     158.455 131.970 157.553  1.00 19.51           C
ATOM   3991 HG21 ILE A 297     159.377 132.181 158.094  1.00 19.51           H
ATOM   3992 HG22 ILE A 297     158.154 130.939 157.740  1.00 19.51           H
ATOM   3993 HG23 ILE A 297     157.680 132.643 157.919  1.00 19.51           H
ATOM   3994  CD1 ILE A 297     161.208 131.832 155.985  1.00 19.51           C
ATOM   3995 HD11 ILE A 297     161.975 131.197 155.542  1.00 19.51           H
ATOM   3996 HD12 ILE A 297     161.307 131.804 157.070  1.00 19.51           H
ATOM   3997 HD13 ILE A 297     161.341 132.856 155.635  1.00 19.51           H
ATOM   3998  N   SER A 298     156.024 133.847 155.454  1.00 22.97           N
ATOM   3999  H   SER A 298     156.642 134.236 154.756  1.00 22.97           H
ATOM   4000  CA  SER A 298     154.943 134.677 155.977  1.00 22.97           C
ATOM   4001  HA  SER A 298     154.983 134.643 157.066  1.00 22.97           H
ATOM   4002  C   SER A 298     153.573 134.163 155.544  1.00 22.97           C
ATOM   4003  O   SER A 298     152.603 134.273 156.293  1.00 22.97           O
ATOM   4004  CB  SER A 298     155.121 136.129 155.528  1.00 22.97           C
ATOM   4005  HB2 SER A 298     155.057 136.181 154.441  1.00 22.97           H
ATOM   4006  HB3 SER A 298     154.325 136.738 155.958  1.00 22.97           H
ATOM   4007  OG  SER A 298     156.377 136.635 155.947  1.00 22.97           O
ATOM   4008  HG  SER A 298     157.070 136.101 155.551  1.00 22.97           H
ATOM   4009  N   ILE A 299     153.492 133.593 154.346  1.00 22.31           N
ATOM   4010  H   ILE A 299     154.304 133.586 153.745  1.00 22.31           H
ATOM   4011  CA  ILE A 299     152.262 132.954 153.882  1.00 22.31           C
ATOM   4012  HA  ILE A 299     151.420 133.613 154.092  1.00 22.31           H
ATOM   4013  C   ILE A 299     152.044 131.662 154.665  1.00 22.31           C
ATOM   4014  O   ILE A 299     150.951 131.425 155.179  1.00 22.31           O
ATOM   4015  CB  ILE A 299     152.291 132.631 152.369  1.00 22.31           C
ATOM   4016  HB  ILE A 299     153.153 131.993 152.176  1.00 22.31           H
ATOM   4017  CG1 ILE A 299     152.444 133.899 151.518  1.00 22.31           C
ATOM   4018 HG12 ILE A 299     153.367 134.400 151.803  1.00 22.31           H
ATOM   4019 HG13 ILE A 299     152.545 133.595 150.476  1.00 22.31           H
ATOM   4020  CG2 ILE A 299     151.038 131.862 151.952  1.00 22.31           C
ATOM   4021 HG21 ILE A 299     151.039 131.711 150.872  1.00 22.31           H
ATOM   4022 HG22 ILE A 299     150.145 132.417 152.240  1.00 22.31           H
ATOM   4023 HG23 ILE A 299     151.024 130.889 152.443  1.00 22.31           H
ATOM   4024  CD1 ILE A 299     151.314 134.915 151.600  1.00 22.31           C
ATOM   4025 HD11 ILE A 299     151.539 135.754 150.942  1.00 22.31           H
ATOM   4026 HD12 ILE A 299     151.214 135.280 152.622  1.00 22.31           H
ATOM   4027 HD13 ILE A 299     150.376 134.460 151.282  1.00 22.31           H
ATOM   4028  N   GLY A 300     153.078 130.835 154.771  1.00 21.12           N
ATOM   4029  H   GLY A 300     153.968 131.076 154.356  1.00 21.12           H
ATOM   4030  CA  GLY A 300     152.962 129.582 155.496  1.00 21.12           C
ATOM   4031  HA2 GLY A 300     152.226 128.948 155.002  1.00 21.12           H
ATOM   4032  HA3 GLY A 300     153.925 129.071 155.494  1.00 21.12           H
ATOM   4033  C   GLY A 300     152.522 129.799 156.931  1.00 21.12           C
ATOM   4034  O   GLY A 300     151.608 129.135 157.418  1.00 21.12           O
ATOM   4035  N   ALA A 301     153.167 130.743 157.609  1.00 19.03           N
ATOM   4036  H   ALA A 301     153.911 131.259 157.158  1.00 19.03           H
ATOM   4037  CA  ALA A 301     152.843 131.071 158.994  1.00 19.03           C
ATOM   4038  HA  ALA A 301     152.905 130.160 159.588  1.00 19.03           H
ATOM   4039  C   ALA A 301     151.431 131.629 159.145  1.00 19.03           C
ATOM   4040  O   ALA A 301     150.765 131.360 160.145  1.00 19.03           O
ATOM   4041  CB  ALA A 301     153.856 132.069 159.540  1.00 19.03           C
ATOM   4042  HB1 ALA A 301     154.859 131.644 159.478  1.00 19.03           H
ATOM   4043  HB2 ALA A 301     153.623 132.290 160.582  1.00 19.03           H
ATOM   4044  HB3 ALA A 301     153.816 132.989 158.958  1.00 19.03           H
ATOM   4045  N   ALA A 302     150.971 132.409 158.172  1.00 25.02           N
ATOM   4046  H   ALA A 302     151.550 132.614 157.370  1.00 25.02           H
ATOM   4047  CA  ALA A 302     149.636 132.995 158.243  1.00 25.02           C
ATOM   4048  HA  ALA A 302     149.535 133.493 159.207  1.00 25.02           H
ATOM   4049  C   ALA A 302     148.552 131.924 158.161  1.00 25.02           C
ATOM   4050  O   ALA A 302     147.549 132.007 158.869  1.00 25.02           O
ATOM   4051  CB  ALA A 302     149.444 134.029 157.140  1.00 25.02           C
ATOM   4052  HB1 ALA A 302     150.174 134.830 157.258  1.00 25.02           H
ATOM   4053  HB2 ALA A 302     148.439 134.446 157.204  1.00 25.02           H
ATOM   4054  HB3 ALA A 302     149.577 133.558 156.166  1.00 25.02           H
ATOM   4055  N   PHE A 303     148.742 130.915 157.317  1.00 18.81           N
ATOM   4056  H   PHE A 303     149.568 130.891 156.734  1.00 18.81           H
ATOM   4057  CA  PHE A 303     147.779 129.821 157.225  1.00 18.81           C
ATOM   4058  HA  PHE A 303     146.773 130.240 157.213  1.00 18.81           H
ATOM   4059  C   PHE A 303     147.870 128.904 158.440  1.00 18.81           C
ATOM   4060  O   PHE A 303     146.845 128.465 158.960  1.00 18.81           O
ATOM   4061  CB  PHE A 303     147.979 129.003 155.946  1.00 18.81           C
ATOM   4062  HB2 PHE A 303     149.045 128.884 155.755  1.00 18.81           H
ATOM   4063  HB3 PHE A 303     147.551 128.014 156.109  1.00 18.81           H
ATOM   4064  CG  PHE A 303     147.310 129.599 154.739  1.00 18.81           C
ATOM   4065  CD1 PHE A 303     145.972 129.320 154.475  1.00 18.81           C
ATOM   4066  HD1 PHE A 303     145.414 128.683 155.145  1.00 18.81           H
ATOM   4067  CD2 PHE A 303     148.008 130.425 153.865  1.00 18.81           C
ATOM   4068  HD2 PHE A 303     149.052 130.633 154.042  1.00 18.81           H
ATOM   4069  CE1 PHE A 303     145.337 129.862 153.360  1.00 18.81           C
ATOM   4070  HE1 PHE A 303     144.300 129.632 153.163  1.00 18.81           H
ATOM   4071  CE2 PHE A 303     147.379 130.982 152.754  1.00 18.81           C
ATOM   4072  HE2 PHE A 303     147.931 131.625 152.084  1.00 18.81           H
ATOM   4073  CZ  PHE A 303     146.040 130.701 152.501  1.00 18.81           C
ATOM   4074  HZ  PHE A 303     145.551 131.124 151.636  1.00 18.81           H
ATOM   4075  N   LEU A 304     149.084 128.625 158.903  1.00 27.11           N
ATOM   4076  H   LEU A 304     149.897 129.010 158.442  1.00 27.11           H
ATOM   4077  CA  LEU A 304     149.275 127.785 160.081  1.00 27.11           C
ATOM   4078  HA  LEU A 304     148.842 126.804 159.888  1.00 27.11           H
ATOM   4079  C   LEU A 304     148.564 128.388 161.288  1.00 27.11           C
ATOM   4080  O   LEU A 304     147.936 127.671 162.064  1.00 27.11           O
ATOM   4081  CB  LEU A 304     150.767 127.635 160.390  1.00 27.11           C
ATOM   4082  HB2 LEU A 304     151.258 127.230 159.507  1.00 27.11           H
ATOM   4083  HB3 LEU A 304     151.172 128.631 160.569  1.00 27.11           H
ATOM   4084  CG  LEU A 304     151.132 126.762 161.596  1.00 27.11           C
ATOM   4085  HG  LEU A 304     150.621 127.152 162.477  1.00 27.11           H
ATOM   4086  CD1 LEU A 304     150.727 125.306 161.408  1.00 27.11           C
ATOM   4087 HD11 LEU A 304     151.065 124.720 162.262  1.00 27.11           H
ATOM   4088 HD12 LEU A 304     151.181 124.913 160.498  1.00 27.11           H
ATOM   4089 HD13 LEU A 304     149.643 125.231 161.336  1.00 27.11           H
ATOM   4090  CD2 LEU A 304     152.632 126.845 161.842  1.00 27.11           C
ATOM   4091 HD21 LEU A 304     152.884 126.288 162.745  1.00 27.11           H
ATOM   4092 HD22 LEU A 304     152.926 127.887 161.974  1.00 27.11           H
ATOM   4093 HD23 LEU A 304     153.171 126.420 160.995  1.00 27.11           H
ATOM   4094  N   LEU A 305     148.668 129.704 161.440  1.00 17.07           N
ATOM   4095  H   LEU A 305     149.208 130.239 160.773  1.00 17.07           H
ATOM   4096  CA  LEU A 305     148.024 130.410 162.542  1.00 17.07           C
ATOM   4097  HA  LEU A 305     148.344 129.957 163.481  1.00 17.07           H
ATOM   4098  C   LEU A 305     146.503 130.321 162.473  1.00 17.07           C
ATOM   4099  O   LEU A 305     145.846 130.145 163.498  1.00 17.07           O
ATOM   4100  CB  LEU A 305     148.447 131.881 162.522  1.00 17.07           C
ATOM   4101  HB2 LEU A 305     149.536 131.929 162.524  1.00 17.07           H
ATOM   4102  HB3 LEU A 305     148.096 132.316 161.586  1.00 17.07           H
ATOM   4103  CG  LEU A 305     147.920 132.750 163.668  1.00 17.07           C
ATOM   4104  HG  LEU A 305     146.835 132.662 163.709  1.00 17.07           H
ATOM   4105  CD1 LEU A 305     148.494 132.344 165.020  1.00 17.07           C
ATOM   4106 HD11 LEU A 305     148.142 133.034 165.787  1.00 17.07           H
ATOM   4107 HD12 LEU A 305     149.583 132.370 164.983  1.00 17.07           H
ATOM   4108 HD13 LEU A 305     148.162 131.337 165.273  1.00 17.07           H
ATOM   4109  CD2 LEU A 305     148.273 134.197 163.368  1.00 17.07           C
ATOM   4110 HD21 LEU A 305     147.898 134.834 164.169  1.00 17.07           H
ATOM   4111 HD22 LEU A 305     147.812 134.497 162.428  1.00 17.07           H
ATOM   4112 HD23 LEU A 305     149.355 134.307 163.294  1.00 17.07           H
ATOM   4113  N   ILE A 306     145.939 130.457 161.277  1.00 23.11           N
ATOM   4114  H   ILE A 306     146.522 130.622 160.468  1.00 23.11           H
ATOM   4115  CA  ILE A 306     144.493 130.356 161.101  1.00 23.11           C
ATOM   4116  HA  ILE A 306     144.006 131.063 161.773  1.00 23.11           H
ATOM   4117  C   ILE A 306     144.035 128.952 161.486  1.00 23.11           C
ATOM   4118  O   ILE A 306     143.062 128.799 162.222  1.00 23.11           O
ATOM   4119  CB  ILE A 306     144.050 130.667 159.652  1.00 23.11           C
ATOM   4120  HB  ILE A 306     144.601 130.015 158.973  1.00 23.11           H
ATOM   4121  CG1 ILE A 306     144.356 132.128 159.302  1.00 23.11           C
ATOM   4122 HG12 ILE A 306     143.618 132.768 159.786  1.00 23.11           H
ATOM   4123 HG13 ILE A 306     145.335 132.391 159.700  1.00 23.11           H
ATOM   4124  CG2 ILE A 306     142.553 130.401 159.477  1.00 23.11           C
ATOM   4125 HG21 ILE A 306     142.243 130.668 158.467  1.00 23.11           H
ATOM   4126 HG22 ILE A 306     141.984 130.991 160.196  1.00 23.11           H
ATOM   4127 HG23 ILE A 306     142.346 129.343 159.634  1.00 23.11           H
ATOM   4128  CD1 ILE A 306     144.361 132.428 157.815  1.00 23.11           C
ATOM   4129 HD11 ILE A 306     144.713 133.447 157.652  1.00 23.11           H
ATOM   4130 HD12 ILE A 306     143.352 132.331 157.414  1.00 23.11           H
ATOM   4131 HD13 ILE A 306     145.024 131.732 157.301  1.00 23.11           H
ATOM   4132  N   TYR A 307     144.730 127.925 161.008  1.00 33.54           N
ATOM   4133  H   TYR A 307     145.537 128.090 160.423  1.00 33.54           H
ATOM   4134  CA  TYR A 307     144.341 126.550 161.304  1.00 33.54           C
ATOM   4135  HA  TYR A 307     143.273 126.447 161.116  1.00 33.54           H
ATOM   4136  C   TYR A 307     144.578 126.179 162.766  1.00 33.54           C
ATOM   4137  O   TYR A 307     143.809 125.411 163.343  1.00 33.54           O
ATOM   4138  CB  TYR A 307     145.084 125.570 160.394  1.00 33.54           C
ATOM   4139  HB2 TYR A 307     146.142 125.833 160.380  1.00 33.54           H
ATOM   4140  HB3 TYR A 307     144.985 124.572 160.818  1.00 33.54           H
ATOM   4141  CG  TYR A 307     144.553 125.534 158.976  1.00 33.54           C
ATOM   4142  CD1 TYR A 307     143.275 125.039 158.709  1.00 33.54           C
ATOM   4143  HD1 TYR A 307     142.667 124.660 159.517  1.00 33.54           H
ATOM   4144  CD2 TYR A 307     145.326 125.981 157.904  1.00 33.54           C
ATOM   4145  HD2 TYR A 307     146.332 126.334 158.079  1.00 33.54           H
ATOM   4146  CE1 TYR A 307     142.767 125.036 157.412  1.00 33.54           C
ATOM   4147  HE1 TYR A 307     141.771 124.670 157.218  1.00 33.54           H
ATOM   4148  CE2 TYR A 307     144.827 125.968 156.604  1.00 33.54           C
ATOM   4149  HE2 TYR A 307     145.436 126.324 155.787  1.00 33.54           H
ATOM   4150  CZ  TYR A 307     143.543 125.507 156.367  1.00 33.54           C
ATOM   4151  OH  TYR A 307     143.026 125.519 155.092  1.00 33.54           O
ATOM   4152  HH  TYR A 307     143.638 125.877 154.446  1.00 33.54           H
ATOM   4153  N   ALA A 308     145.627 126.724 163.374  1.00 25.22           N
ATOM   4154  H   ALA A 308     146.276 127.290 162.844  1.00 25.22           H
ATOM   4155  CA  ALA A 308     145.864 126.545 164.803  1.00 25.22           C
ATOM   4156  HA  ALA A 308     145.833 125.480 165.033  1.00 25.22           H
ATOM   4157  C   ALA A 308     144.778 127.238 165.623  1.00 25.22           C
ATOM   4158  O   ALA A 308     144.374 126.743 166.675  1.00 25.22           O
ATOM   4159  CB  ALA A 308     147.236 127.087 165.182  1.00 25.22           C
ATOM   4160  HB1 ALA A 308     148.006 126.557 164.622  1.00 25.22           H
ATOM   4161  HB2 ALA A 308     147.402 126.941 166.249  1.00 25.22           H
ATOM   4162  HB3 ALA A 308     147.288 128.152 164.951  1.00 25.22           H
ATOM   4163  N   SER A 309     144.298 128.378 165.136  1.00 25.33           N
ATOM   4164  H   SER A 309     144.690 128.758 164.285  1.00 25.33           H
ATOM   4165  CA  SER A 309     143.205 129.098 165.781  1.00 25.33           C
ATOM   4166  HA  SER A 309     143.437 129.215 166.839  1.00 25.33           H
ATOM   4167  C   SER A 309     141.906 128.307 165.665  1.00 25.33           C
ATOM   4168  O   SER A 309     141.147 128.220 166.628  1.00 25.33           O
ATOM   4169  CB  SER A 309     143.035 130.486 165.158  1.00 25.33           C
ATOM   4170  HB2 SER A 309     143.985 131.019 165.209  1.00 25.33           H
ATOM   4171  HB3 SER A 309     142.743 130.380 164.113  1.00 25.33           H
ATOM   4172  OG  SER A 309     142.047 131.235 165.846  1.00 25.33           O
ATOM   4173  HG  SER A 309     141.893 132.052 165.366  1.00 25.33           H
ATOM   4174  N   TYR A 310     141.660 127.708 164.503  1.00 33.54           N
ATOM   4175  H   TYR A 310     142.298 127.845 163.730  1.00 33.54           H
ATOM   4176  CA  TYR A 310     140.510 126.829 164.312  1.00 33.54           C
ATOM   4177  HA  TYR A 310     139.594 127.382 164.524  1.00 33.54           H
ATOM   4178  C   TYR A 310     140.578 125.641 165.267  1.00 33.54           C
ATOM   4179  O   TYR A 310     139.582 125.279 165.892  1.00 33.54           O
ATOM   4180  CB  TYR A 310     140.465 126.306 162.874  1.00 33.54           C
ATOM   4181  HB2 TYR A 310     141.463 126.376 162.442  1.00 33.54           H
ATOM   4182  HB3 TYR A 310     140.181 125.254 162.898  1.00 33.54           H
ATOM   4183  CG  TYR A 310     139.489 127.038 161.979  1.00 33.54           C
ATOM   4184  CD1 TYR A 310     138.213 126.523 161.749  1.00 33.54           C
ATOM   4185  HD1 TYR A 310     137.919 125.594 162.214  1.00 33.54           H
ATOM   4186  CD2 TYR A 310     139.844 128.233 161.354  1.00 33.54           C
ATOM   4187  HD2 TYR A 310     140.823 128.657 161.525  1.00 33.54           H
ATOM   4188  CE1 TYR A 310     137.313 127.188 160.918  1.00 33.54           C
ATOM   4189  HE1 TYR A 310     136.328 126.781 160.747  1.00 33.54           H
ATOM   4190  CE2 TYR A 310     138.953 128.895 160.513  1.00 33.54           C
ATOM   4191  HE2 TYR A 310     139.245 129.816 160.030  1.00 33.54           H
ATOM   4192  CZ  TYR A 310     137.691 128.368 160.300  1.00 33.54           C
ATOM   4193  OH  TYR A 310     136.817 129.018 159.460  1.00 33.54           O
ATOM   4194  HH  TYR A 310     137.185 129.825 159.093  1.00 33.54           H
ATOM   4195  N   ALA A 311     141.752 125.027 165.370  1.00 33.54           N
ATOM   4196  H   ALA A 311     142.539 125.358 164.829  1.00 33.54           H
ATOM   4197  CA  ALA A 311     141.940 123.871 166.240  1.00 33.54           C
ATOM   4198  HA  ALA A 311     141.247 123.088 165.933  1.00 33.54           H
ATOM   4199  C   ALA A 311     141.634 124.227 167.692  1.00 33.54           C
ATOM   4200  O   ALA A 311     140.922 123.495 168.377  1.00 33.54           O
ATOM   4201  CB  ALA A 311     143.364 123.347 166.111  1.00 33.54           C
ATOM   4202  HB1 ALA A 311     143.549 123.045 165.080  1.00 33.54           H
ATOM   4203  HB2 ALA A 311     143.495 122.488 166.769  1.00 33.54           H
ATOM   4204  HB3 ALA A 311     144.072 124.126 166.392  1.00 33.54           H
ATOM   4205  N   LEU A 312     142.183 125.343 168.161  1.00 26.17           N
ATOM   4206  H   LEU A 312     142.778 125.894 167.557  1.00 26.17           H
ATOM   4207  CA  LEU A 312     141.967 125.800 169.530  1.00 26.17           C
ATOM   4208  HA  LEU A 312     142.187 124.977 170.210  1.00 26.17           H
ATOM   4209  C   LEU A 312     140.528 126.244 169.775  1.00 26.17           C
ATOM   4210  O   LEU A 312     139.946 125.931 170.813  1.00 26.17           O
ATOM   4211  CB  LEU A 312     142.910 126.968 169.836  1.00 26.17           C
ATOM   4212  HB2 LEU A 312     143.930 126.655 169.612  1.00 26.17           H
ATOM   4213  HB3 LEU A 312     142.658 127.787 169.162  1.00 26.17           H
ATOM   4214  CG  LEU A 312     142.875 127.513 171.268  1.00 26.17           C
ATOM   4215  HG  LEU A 312     141.848 127.782 171.516  1.00 26.17           H
ATOM   4216  CD1 LEU A 312     143.369 126.490 172.284  1.00 26.17           C
ATOM   4217 HD11 LEU A 312     143.386 126.942 173.276  1.00 26.17           H
ATOM   4218 HD12 LEU A 312     144.374 126.161 172.019  1.00 26.17           H
ATOM   4219 HD13 LEU A 312     142.697 125.632 172.300  1.00 26.17           H
ATOM   4220  CD2 LEU A 312     143.729 128.771 171.344  1.00 26.17           C
ATOM   4221 HD21 LEU A 312     143.687 129.179 172.354  1.00 26.17           H
ATOM   4222 HD22 LEU A 312     143.348 129.514 170.645  1.00 26.17           H
ATOM   4223 HD23 LEU A 312     144.763 128.532 171.094  1.00 26.17           H
ATOM   4224  N   ALA A 313     139.967 127.000 168.837  1.00 25.54           N
ATOM   4225  H   ALA A 313     140.479 127.216 167.993  1.00 25.54           H
ATOM   4226  CA  ALA A 313     138.630 127.563 168.998  1.00 25.54           C
ATOM   4227  HA  ALA A 313     138.592 128.086 169.953  1.00 25.54           H
ATOM   4228  C   ALA A 313     137.552 126.485 169.011  1.00 25.54           C
ATOM   4229  O   ALA A 313     136.580 126.591 169.758  1.00 25.54           O
ATOM   4230  CB  ALA A 313     138.342 128.558 167.885  1.00 25.54           C
ATOM   4231  HB1 ALA A 313     139.092 129.349 167.899  1.00 25.54           H
ATOM   4232  HB2 ALA A 313     137.355 128.994 168.036  1.00 25.54           H
ATOM   4233  HB3 ALA A 313     138.369 128.050 166.921  1.00 25.54           H
ATOM   4234  N   PHE A 314     137.707 125.456 168.185  1.00 33.54           N
ATOM   4235  H   PHE A 314     138.491 125.430 167.547  1.00 33.54           H
ATOM   4236  CA  PHE A 314     136.765 124.343 168.198  1.00 33.54           C
ATOM   4237  HA  PHE A 314     135.757 124.744 168.314  1.00 33.54           H
ATOM   4238  C   PHE A 314     137.019 123.430 169.392  1.00 33.54           C
ATOM   4239  O   PHE A 314     136.067 122.920 169.977  1.00 33.54           O
ATOM   4240  CB  PHE A 314     136.809 123.549 166.891  1.00 33.54           C
ATOM   4241  HB2 PHE A 314     137.830 123.532 166.509  1.00 33.54           H
ATOM   4242  HB3 PHE A 314     136.515 122.523 167.112  1.00 33.54           H
ATOM   4243  CG  PHE A 314     135.876 124.080 165.837  1.00 33.54           C
ATOM   4244  CD1 PHE A 314     134.547 123.671 165.819  1.00 33.54           C
ATOM   4245  HD1 PHE A 314     134.192 122.966 166.556  1.00 33.54           H
ATOM   4246  CD2 PHE A 314     136.309 124.998 164.885  1.00 33.54           C
ATOM   4247  HD2 PHE A 314     137.337 125.328 164.883  1.00 33.54           H
ATOM   4248  CE1 PHE A 314     133.659 124.166 164.868  1.00 33.54           C
ATOM   4249  HE1 PHE A 314     132.629 123.841 164.869  1.00 33.54           H
ATOM   4250  CE2 PHE A 314     135.424 125.510 163.937  1.00 33.54           C
ATOM   4251  HE2 PHE A 314     135.765 126.239 163.217  1.00 33.54           H
ATOM   4252  CZ  PHE A 314     134.098 125.089 163.925  1.00 33.54           C
ATOM   4253  HZ  PHE A 314     133.409 125.485 163.193  1.00 33.54           H
ATOM   4254  N   TRP A 315     138.274 123.232 169.782  1.00 33.54           N
ATOM   4255  H   TRP A 315     139.041 123.650 169.273  1.00 33.54           H
ATOM   4256  CA  TRP A 315     138.565 122.432 170.968  1.00 33.54           C
ATOM   4257  HA  TRP A 315     138.119 121.445 170.848  1.00 33.54           H
ATOM   4258  C   TRP A 315     137.941 123.068 172.207  1.00 33.54           C
ATOM   4259  O   TRP A 315     137.216 122.410 172.952  1.00 33.54           O
ATOM   4260  CB  TRP A 315     140.076 122.272 171.157  1.00 33.54           C
ATOM   4261  HB2 TRP A 315     140.482 121.735 170.300  1.00 33.54           H
ATOM   4262  HB3 TRP A 315     140.536 123.260 171.192  1.00 33.54           H
ATOM   4263  CG  TRP A 315     140.430 121.534 172.412  1.00 33.54           C
ATOM   4264  CD1 TRP A 315     140.423 120.186 172.609  1.00 33.54           C
ATOM   4265  HD1 TRP A 315     140.177 119.456 171.851  1.00 33.54           H
ATOM   4266  CD2 TRP A 315     140.813 122.101 173.675  1.00 33.54           C
ATOM   4267  NE1 TRP A 315     140.752 119.871 173.902  1.00 33.54           N
ATOM   4268  HE1 TRP A 315     140.798 118.929 174.262  1.00 33.54           H
ATOM   4269  CE2 TRP A 315     140.986 121.033 174.587  1.00 33.54           C
ATOM   4270  CE3 TRP A 315     141.032 123.410 174.127  1.00 33.54           C
ATOM   4271  HE3 TRP A 315     140.923 124.245 173.452  1.00 33.54           H
ATOM   4272  CZ2 TRP A 315     141.347 121.244 175.922  1.00 33.54           C
ATOM   4273  HZ2 TRP A 315     141.471 120.414 176.601  1.00 33.54           H
ATOM   4274  CZ3 TRP A 315     141.392 123.620 175.457  1.00 33.54           C
ATOM   4275  HZ3 TRP A 315     141.566 124.625 175.811  1.00 33.54           H
ATOM   4276  CH2 TRP A 315     141.541 122.536 176.344  1.00 33.54           C
ATOM   4277  HH2 TRP A 315     141.819 122.724 177.371  1.00 33.54           H
ATOM   4278  N   TYR A 316     138.210 124.351 172.426  1.00 28.96           N
ATOM   4279  H   TYR A 316     138.811 124.854 171.787  1.00 28.96           H
ATOM   4280  CA  TYR A 316     137.673 125.056 173.585  1.00 28.96           C
ATOM   4281  HA  TYR A 316     137.878 124.469 174.480  1.00 28.96           H
ATOM   4282  C   TYR A 316     136.162 125.230 173.459  1.00 28.96           C
ATOM   4283  O   TYR A 316     135.422 125.060 174.426  1.00 28.96           O
ATOM   4284  CB  TYR A 316     138.346 126.424 173.728  1.00 28.96           C
ATOM   4285  HB2 TYR A 316     139.424 126.293 173.633  1.00 28.96           H
ATOM   4286  HB3 TYR A 316     138.009 127.070 172.918  1.00 28.96           H
ATOM   4287  CG  TYR A 316     138.057 127.102 175.049  1.00 28.96           C
ATOM   4288  CD1 TYR A 316     138.832 126.827 176.176  1.00 28.96           C
ATOM   4289  HD1 TYR A 316     139.637 126.109 176.110  1.00 28.96           H
ATOM   4290  CD2 TYR A 316     137.018 128.026 175.169  1.00 28.96           C
ATOM   4291  HD2 TYR A 316     136.390 128.235 174.316  1.00 28.96           H
ATOM   4292  CE1 TYR A 316     138.585 127.468 177.389  1.00 28.96           C
ATOM   4293  HE1 TYR A 316     139.193 127.248 178.253  1.00 28.96           H
ATOM   4294  CE2 TYR A 316     136.776 128.681 176.376  1.00 28.96           C
ATOM   4295  HE2 TYR A 316     135.985 129.412 176.449  1.00 28.96           H
ATOM   4296  CZ  TYR A 316     137.563 128.398 177.479  1.00 28.96           C
ATOM   4297  OH  TYR A 316     137.334 129.052 178.667  1.00 28.96           O
ATOM   4298  HH  TYR A 316     136.637 129.708 178.600  1.00 28.96           H
ATOM   4299  N   GLY A 317     135.704 125.576 172.260  1.00 26.06           N
ATOM   4300  H   GLY A 317     136.344 125.684 171.485  1.00 26.06           H
ATOM   4301  CA  GLY A 317     134.291 125.817 172.034  1.00 26.06           C
ATOM   4302  HA2 GLY A 317     133.952 126.577 172.739  1.00 26.06           H
ATOM   4303  HA3 GLY A 317     134.149 126.192 171.021  1.00 26.06           H
ATOM   4304  C   GLY A 317     133.432 124.583 172.222  1.00 26.06           C
ATOM   4305  O   GLY A 317     132.373 124.659 172.841  1.00 26.06           O
ATOM   4306  N   THR A 318     133.868 123.442 171.699  1.00 33.54           N
ATOM   4307  H   THR A 318     134.752 123.413 171.208  1.00 33.54           H
ATOM   4308  CA  THR A 318     133.097 122.207 171.826  1.00 33.54           C
ATOM   4309  HA  THR A 318     132.052 122.426 171.608  1.00 33.54           H
ATOM   4310  C   THR A 318     133.164 121.650 173.243  1.00 33.54           C
ATOM   4311  O   THR A 318     132.256 120.936 173.666  1.00 33.54           O
ATOM   4312  CB  THR A 318     133.568 121.103 170.857  1.00 33.54           C
ATOM   4313  HB  THR A 318     133.012 120.191 171.072  1.00 33.54           H
ATOM   4314  OG1 THR A 318     134.964 120.848 171.056  1.00 33.54           O
ATOM   4315  HG1 THR A 318     135.459 121.601 170.723  1.00 33.54           H
ATOM   4316  CG2 THR A 318     133.316 121.495 169.404  1.00 33.54           C
ATOM   4317 HG21 THR A 318     133.716 120.723 168.746  1.00 33.54           H
ATOM   4318 HG22 THR A 318     133.801 122.445 169.179  1.00 33.54           H
ATOM   4319 HG23 THR A 318     132.244 121.590 169.233  1.00 33.54           H
ATOM   4320  N   THR A 319     134.211 121.988 173.987  1.00 33.54           N
ATOM   4321  H   THR A 319     134.968 122.517 173.573  1.00 33.54           H
ATOM   4322  CA  THR A 319     134.288 121.654 175.407  1.00 33.54           C
ATOM   4323  HA  THR A 319     134.158 120.580 175.529  1.00 33.54           H
ATOM   4324  C   THR A 319     133.162 122.354 176.165  1.00 33.54           C
ATOM   4325  O   THR A 319     132.556 121.773 177.064  1.00 33.54           O
ATOM   4326  CB  THR A 319     135.649 122.051 176.019  1.00 33.54           C
ATOM   4327  HB  THR A 319     135.790 123.128 175.930  1.00 33.54           H
ATOM   4328  OG1 THR A 319     136.699 121.373 175.319  1.00 33.54           O
ATOM   4329  HG1 THR A 319     136.805 121.781 174.456  1.00 33.54           H
ATOM   4330  CG2 THR A 319     135.736 121.656 177.488  1.00 33.54           C
ATOM   4331 HG21 THR A 319     136.743 121.853 177.855  1.00 33.54           H
ATOM   4332 HG22 THR A 319     135.513 120.595 177.599  1.00 33.54           H
ATOM   4333 HG23 THR A 319     135.024 122.241 178.070  1.00 33.54           H
ATOM   4334  N   LEU A 320     132.863 123.592 175.785  1.00 33.54           N
ATOM   4335  H   LEU A 320     133.387 124.018 175.033  1.00 33.54           H
ATOM   4336  CA  LEU A 320     131.778 124.354 176.398  1.00 33.54           C
ATOM   4337  HA  LEU A 320     131.879 124.301 177.482  1.00 33.54           H
ATOM   4338  C   LEU A 320     130.411 123.780 176.030  1.00 33.54           C
ATOM   4339  O   LEU A 320     129.473 123.841 176.824  1.00 33.54           O
ATOM   4340  CB  LEU A 320     131.847 125.820 175.959  1.00 33.54           C
ATOM   4341  HB2 LEU A 320     131.730 125.843 174.877  1.00 33.54           H
ATOM   4342  HB3 LEU A 320     130.988 126.333 176.391  1.00 33.54           H
ATOM   4343  CG  LEU A 320     133.097 126.633 176.310  1.00 33.54           C
ATOM   4344  HG  LEU A 320     133.982 126.061 176.034  1.00 33.54           H
ATOM   4345  CD1 LEU A 320     133.102 127.934 175.516  1.00 33.54           C
ATOM   4346 HD11 LEU A 320     134.017 128.487 175.728  1.00 33.54           H
ATOM   4347 HD12 LEU A 320     132.240 128.539 175.795  1.00 33.54           H
ATOM   4348 HD13 LEU A 320     133.057 127.712 174.451  1.00 33.54           H
ATOM   4349  CD2 LEU A 320     133.170 126.941 177.800  1.00 33.54           C
ATOM   4350 HD21 LEU A 320     134.066 127.526 178.007  1.00 33.54           H
ATOM   4351 HD22 LEU A 320     133.216 126.009 178.364  1.00 33.54           H
ATOM   4352 HD23 LEU A 320     132.288 127.505 178.103  1.00 33.54           H
ATOM   4353  N   VAL A 321     130.300 123.214 174.832  1.00 33.54           N
ATOM   4354  H   VAL A 321     131.101 123.211 174.216  1.00 33.54           H
ATOM   4355  CA  VAL A 321     129.060 122.584 174.380  1.00 33.54           C
ATOM   4356  HA  VAL A 321     128.222 123.224 174.655  1.00 33.54           H
ATOM   4357  C   VAL A 321     128.863 121.239 175.074  1.00 33.54           C
ATOM   4358  O   VAL A 321     127.746 120.885 175.448  1.00 33.54           O
ATOM   4359  CB  VAL A 321     129.024 122.369 172.849  1.00 33.54           C
ATOM   4360  HB  VAL A 321     129.855 121.722 172.568  1.00 33.54           H
ATOM   4361  CG1 VAL A 321     127.723 121.702 172.410  1.00 33.54           C
ATOM   4362 HG11 VAL A 321     127.700 121.624 171.323  1.00 33.54           H
ATOM   4363 HG12 VAL A 321     126.872 122.294 172.748  1.00 33.54           H
ATOM   4364 HG13 VAL A 321     127.659 120.702 172.838  1.00 33.54           H
ATOM   4365  CG2 VAL A 321     129.176 123.694 172.105  1.00 33.54           C
ATOM   4366 HG21 VAL A 321     129.203 123.508 171.032  1.00 33.54           H
ATOM   4367 HG22 VAL A 321     130.103 124.182 172.402  1.00 33.54           H
ATOM   4368 HG23 VAL A 321     128.337 124.349 172.337  1.00 33.54           H
ATOM   4369  N   LEU A 322     129.948 120.498 175.269  1.00 33.54           N
ATOM   4370  H   LEU A 322     130.841 120.830 174.930  1.00 33.54           H
ATOM   4371  CA  LEU A 322     129.907 119.233 176.000  1.00 33.54           C
ATOM   4372  HA  LEU A 322     129.130 118.596 175.576  1.00 33.54           H
ATOM   4373  C   LEU A 322     129.560 119.466 177.467  1.00 33.54           C
ATOM   4374  O   LEU A 322     128.906 118.635 178.096  1.00 33.54           O
ATOM   4375  CB  LEU A 322     131.260 118.520 175.904  1.00 33.54           C
ATOM   4376  HB2 LEU A 322     132.033 119.246 176.155  1.00 33.54           H
ATOM   4377  HB3 LEU A 322     131.283 117.742 176.666  1.00 33.54           H
ATOM   4378  CG  LEU A 322     131.626 117.874 174.565  1.00 33.54           C
ATOM   4379  HG  LEU A 322     131.441 118.587 173.762  1.00 33.54           H
ATOM   4380  CD1 LEU A 322     133.106 117.513 174.555  1.00 33.54           C
ATOM   4381 HD11 LEU A 322     133.367 117.083 173.588  1.00 33.54           H
ATOM   4382 HD12 LEU A 322     133.315 116.791 175.344  1.00 33.54           H
ATOM   4383 HD13 LEU A 322     133.702 118.412 174.715  1.00 33.54           H
ATOM   4384  CD2 LEU A 322     130.799 116.621 174.300  1.00 33.54           C
ATOM   4385 HD21 LEU A 322     131.104 116.180 173.351  1.00 33.54           H
ATOM   4386 HD22 LEU A 322     129.742 116.881 174.248  1.00 33.54           H
ATOM   4387 HD23 LEU A 322     130.956 115.897 175.100  1.00 33.54           H
ATOM   4388  N   SER A 323     129.989 120.604 178.002  1.00 27.63           N
ATOM   4389  H   SER A 323     130.561 121.225 177.445  1.00 27.63           H
ATOM   4390  CA  SER A 323     129.640 121.014 179.359  1.00 27.63           C
ATOM   4391  HA  SER A 323     129.842 120.190 180.043  1.00 27.63           H
ATOM   4392  C   SER A 323     128.165 121.387 179.488  1.00 27.63           C
ATOM   4393  O   SER A 323     127.609 121.364 180.585  1.00 27.63           O
ATOM   4394  CB  SER A 323     130.491 122.216 179.775  1.00 27.63           C
ATOM   4395  HB2 SER A 323     131.546 121.964 179.666  1.00 27.63           H
ATOM   4396  HB3 SER A 323     130.257 123.063 179.130  1.00 27.63           H
ATOM   4397  OG  SER A 323     130.232 122.570 181.123  1.00 27.63           O
ATOM   4398  HG  SER A 323     129.281 122.633 181.243  1.00 27.63           H
ATOM   4399  N   GLY A 324     127.542 121.742 178.369  1.00 28.25           N
ATOM   4400  H   GLY A 324     128.037 121.714 177.489  1.00 28.25           H
ATOM   4401  CA  GLY A 324     126.151 122.162 178.368  1.00 28.25           C
ATOM   4402  HA2 GLY A 324     125.721 121.958 177.388  1.00 28.25           H
ATOM   4403  HA3 GLY A 324     125.603 121.585 179.113  1.00 28.25           H
ATOM   4404  C   GLY A 324     125.962 123.635 178.674  1.00 28.25           C
ATOM   4405  O   GLY A 324     124.883 124.056 179.087  1.00 28.25           O
ATOM   4406  N   GLU A 325     127.016 124.423 178.483  1.00 22.64           N
ATOM   4407  H   GLU A 325     127.877 124.023 178.138  1.00 22.64           H
ATOM   4408  CA  GLU A 325     126.969 125.859 178.743  1.00 22.64           C
ATOM   4409  HA  GLU A 325     126.131 126.071 179.406  1.00 22.64           H
ATOM   4410  C   GLU A 325     126.766 126.662 177.460  1.00 22.64           C
ATOM   4411  O   GLU A 325     126.192 127.750 177.481  1.00 22.64           O
ATOM   4412  CB  GLU A 325     128.263 126.296 179.437  1.00 22.64           C
ATOM   4413  HB2 GLU A 325     128.458 125.614 180.266  1.00 22.64           H
ATOM   4414  HB3 GLU A 325     129.087 126.213 178.729  1.00 22.64           H
ATOM   4415  CG  GLU A 325     128.229 127.715 179.986  1.00 22.64           C
ATOM   4416  HG2 GLU A 325     128.042 128.411 179.169  1.00 22.64           H
ATOM   4417  HG3 GLU A 325     127.415 127.795 180.707  1.00 22.64           H
ATOM   4418  CD  GLU A 325     129.530 128.099 180.664  1.00 22.64           C
ATOM   4419  OE1 GLU A 325     130.579 128.148 179.987  1.00 22.64           O
ATOM   4420  OE2 GLU A 325     129.519 128.371 181.883  1.00 22.64           O
ATOM   4421  N   TYR A 326     127.251 126.126 176.344  1.00 22.71           N
ATOM   4422  H   TYR A 326     127.698 125.221 176.388  1.00 22.71           H
ATOM   4423  CA  TYR A 326     127.160 126.790 175.047  1.00 22.71           C
ATOM   4424  HA  TYR A 326     126.632 127.737 175.162  1.00 22.71           H
ATOM   4425  C   TYR A 326     126.408 125.936 174.031  1.00 22.71           C
ATOM   4426  O   TYR A 326     126.529 124.712 174.012  1.00 22.71           O
ATOM   4427  CB  TYR A 326     128.560 127.067 174.493  1.00 22.71           C
ATOM   4428  HB2 TYR A 326     129.215 126.244 174.778  1.00 22.71           H
ATOM   4429  HB3 TYR A 326     128.499 127.082 173.405  1.00 22.71           H
ATOM   4430  CG  TYR A 326     129.175 128.375 174.943  1.00 22.71           C
ATOM   4431  CD1 TYR A 326     129.418 128.635 176.293  1.00 22.71           C
ATOM   4432  HD1 TYR A 326     129.157 127.896 177.035  1.00 22.71           H
ATOM   4433  CD2 TYR A 326     129.533 129.349 174.009  1.00 22.71           C
ATOM   4434  HD2 TYR A 326     129.347 129.177 172.959  1.00 22.71           H
ATOM   4435  CE1 TYR A 326     129.995 129.835 176.702  1.00 22.71           C
ATOM   4436  HE1 TYR A 326     130.166 130.022 177.751  1.00 22.71           H
ATOM   4437  CE2 TYR A 326     130.138 130.539 174.409  1.00 22.71           C
ATOM   4438  HE2 TYR A 326     130.434 131.269 173.671  1.00 22.71           H
ATOM   4439  CZ  TYR A 326     130.359 130.777 175.755  1.00 22.71           C
ATOM   4440  OH  TYR A 326     130.951 131.946 176.173  1.00 22.71           O
ATOM   4441  HH  TYR A 326     131.033 131.994 177.128  1.00 22.71           H
ATOM   4442  N   SER A 327     125.658 126.592 173.153  1.00 19.49           N
ATOM   4443  H   SER A 327     125.469 127.575 173.294  1.00 19.49           H
ATOM   4444  CA  SER A 327     125.151 125.942 171.948  1.00 19.49           C
ATOM   4445  HA  SER A 327     124.870 124.915 172.183  1.00 19.49           H
ATOM   4446  C   SER A 327     126.244 125.925 170.882  1.00 19.49           C
ATOM   4447  O   SER A 327     127.099 126.809 170.844  1.00 19.49           O
ATOM   4448  CB  SER A 327     123.923 126.684 171.418  1.00 19.49           C
ATOM   4449  HB2 SER A 327     123.124 126.632 172.158  1.00 19.49           H
ATOM   4450  HB3 SER A 327     124.179 127.728 171.241  1.00 19.49           H
ATOM   4451  OG  SER A 327     123.483 126.101 170.203  1.00 19.49           O
ATOM   4452  HG  SER A 327     122.524 126.053 170.213  1.00 19.49           H
ATOM   4453  N   ILE A 328     126.216 124.938 169.993  1.00 20.89           N
ATOM   4454  H   ILE A 328     125.504 124.223 170.055  1.00 20.89           H
ATOM   4455  CA  ILE A 328     127.189 124.872 168.905  1.00 20.89           C
ATOM   4456  HA  ILE A 328     128.181 124.953 169.349  1.00 20.89           H
ATOM   4457  C   ILE A 328     127.036 126.065 167.961  1.00 20.89           C
ATOM   4458  O   ILE A 328     128.010 126.505 167.353  1.00 20.89           O
ATOM   4459  CB  ILE A 328     127.111 123.519 168.154  1.00 20.89           C
ATOM   4460  HB  ILE A 328     127.054 122.725 168.898  1.00 20.89           H
ATOM   4461  CG1 ILE A 328     128.358 123.277 167.296  1.00 20.89           C
ATOM   4462 HG12 ILE A 328     128.153 122.448 166.618  1.00 20.89           H
ATOM   4463 HG13 ILE A 328     128.555 124.163 166.692  1.00 20.89           H
ATOM   4464  CG2 ILE A 328     125.863 123.429 167.278  1.00 20.89           C
ATOM   4465 HG21 ILE A 328     125.783 122.425 166.860  1.00 20.89           H
ATOM   4466 HG22 ILE A 328     125.924 124.151 166.464  1.00 20.89           H
ATOM   4467 HG23 ILE A 328     124.975 123.633 167.876  1.00 20.89           H
ATOM   4468  CD1 ILE A 328     129.611 122.937 168.081  1.00 20.89           C
ATOM   4469 HD11 ILE A 328     130.404 122.649 167.391  1.00 20.89           H
ATOM   4470 HD12 ILE A 328     129.406 122.109 168.760  1.00 20.89           H
ATOM   4471 HD13 ILE A 328     129.935 123.805 168.655  1.00 20.89           H
ATOM   4472  N   GLY A 329     125.832 126.621 167.867  1.00 29.52           N
ATOM   4473  H   GLY A 329     125.054 126.224 168.375  1.00 29.52           H
ATOM   4474  CA  GLY A 329     125.612 127.813 167.064  1.00 29.52           C
ATOM   4475  HA2 GLY A 329     126.134 127.704 166.114  1.00 29.52           H
ATOM   4476  HA3 GLY A 329     124.546 127.919 166.862  1.00 29.52           H
ATOM   4477  C   GLY A 329     126.105 129.077 167.742  1.00 29.52           C
ATOM   4478  O   GLY A 329     126.445 130.063 167.088  1.00 29.52           O
ATOM   4479  N   GLN A 330     126.154 129.040 169.069  1.00 33.54           N
ATOM   4480  H   GLN A 330     125.865 128.197 169.544  1.00 33.54           H
ATOM   4481  CA  GLN A 330     126.647 130.147 169.883  1.00 33.54           C
ATOM   4482  HA  GLN A 330     126.216 131.082 169.526  1.00 33.54           H
ATOM   4483  C   GLN A 330     128.167 130.228 169.773  1.00 33.54           C
ATOM   4484  O   GLN A 330     128.739 131.312 169.672  1.00 33.54           O
ATOM   4485  CB  GLN A 330     126.224 129.906 171.335  1.00 33.54           C
ATOM   4486  HB2 GLN A 330     125.154 129.699 171.344  1.00 33.54           H
ATOM   4487  HB3 GLN A 330     126.743 129.020 171.697  1.00 33.54           H
ATOM   4488  CG  GLN A 330     126.489 131.031 172.322  1.00 33.54           C
ATOM   4489  HG2 GLN A 330     127.556 131.253 172.339  1.00 33.54           H
ATOM   4490  HG3 GLN A 330     125.943 131.923 172.013  1.00 33.54           H
ATOM   4491  CD  GLN A 330     126.046 130.633 173.716  1.00 33.54           C
ATOM   4492  OE1 GLN A 330     125.558 129.524 173.927  1.00 33.54           O
ATOM   4493  NE2 GLN A 330     126.199 131.532 174.676  1.00 33.54           N
ATOM   4494 HE22 GLN A 330     125.948 131.289 175.623  1.00 33.54           H
ATOM   4495 HE21 GLN A 330     126.554 132.452 174.453  1.00 33.54           H
ATOM   4496  N   VAL A 331     128.817 129.069 169.775  1.00 26.36           N
ATOM   4497  H   VAL A 331     128.300 128.215 169.938  1.00 26.36           H
ATOM   4498  CA  VAL A 331     130.254 128.978 169.520  1.00 26.36           C
ATOM   4499  HA  VAL A 331     130.789 129.583 170.251  1.00 26.36           H
ATOM   4500  C   VAL A 331     130.561 129.524 168.130  1.00 26.36           C
ATOM   4501  O   VAL A 331     131.526 130.263 167.938  1.00 26.36           O
ATOM   4502  CB  VAL A 331     130.756 127.517 169.605  1.00 26.36           C
ATOM   4503  HB  VAL A 331     130.140 126.902 168.950  1.00 26.36           H
ATOM   4504  CG1 VAL A 331     132.207 127.387 169.149  1.00 26.36           C
ATOM   4505 HG11 VAL A 331     132.524 126.348 169.240  1.00 26.36           H
ATOM   4506 HG12 VAL A 331     132.851 128.015 169.765  1.00 26.36           H
ATOM   4507 HG13 VAL A 331     132.297 127.688 168.105  1.00 26.36           H
ATOM   4508  CG2 VAL A 331     130.619 126.992 171.030  1.00 26.36           C
ATOM   4509 HG21 VAL A 331     130.981 125.965 171.074  1.00 26.36           H
ATOM   4510 HG22 VAL A 331     129.572 127.009 171.332  1.00 26.36           H
ATOM   4511 HG23 VAL A 331     131.203 127.609 171.713  1.00 26.36           H
ATOM   4512  N   LEU A 332     129.736 129.143 167.160  1.00 33.54           N
ATOM   4513  H   LEU A 332     128.924 128.587 167.392  1.00 33.54           H
ATOM   4514  CA  LEU A 332     129.983 129.455 165.757  1.00 33.54           C
ATOM   4515  HA  LEU A 332     130.983 129.101 165.507  1.00 33.54           H
ATOM   4516  C   LEU A 332     129.933 130.951 165.454  1.00 33.54           C
ATOM   4517  O   LEU A 332     130.778 131.464 164.721  1.00 33.54           O
ATOM   4518  CB  LEU A 332     128.959 128.707 164.899  1.00 33.54           C
ATOM   4519  HB2 LEU A 332     128.933 127.671 165.236  1.00 33.54           H
ATOM   4520  HB3 LEU A 332     127.979 129.142 165.093  1.00 33.54           H
ATOM   4521  CG  LEU A 332     129.173 128.694 163.383  1.00 33.54           C
ATOM   4522  HG  LEU A 332     129.239 129.720 163.020  1.00 33.54           H
ATOM   4523  CD1 LEU A 332     130.443 127.946 163.000  1.00 33.54           C
ATOM   4524 HD11 LEU A 332     130.545 127.941 161.916  1.00 33.54           H
ATOM   4525 HD12 LEU A 332     130.395 126.921 163.366  1.00 33.54           H
ATOM   4526 HD13 LEU A 332     131.310 128.446 163.434  1.00 33.54           H
ATOM   4527  CD2 LEU A 332     127.977 128.015 162.731  1.00 33.54           C
ATOM   4528 HD21 LEU A 332     128.137 127.945 161.655  1.00 33.54           H
ATOM   4529 HD22 LEU A 332     127.076 128.599 162.917  1.00 33.54           H
ATOM   4530 HD23 LEU A 332     127.852 127.013 163.140  1.00 33.54           H
ATOM   4531  N   THR A 333     128.948 131.652 166.005  1.00 26.96           N
ATOM   4532  H   THR A 333     128.282 131.194 166.612  1.00 26.96           H
ATOM   4533  CA  THR A 333     128.804 133.081 165.737  1.00 26.96           C
ATOM   4534  HA  THR A 333     128.950 133.233 164.668  1.00 26.96           H
ATOM   4535  C   THR A 333     129.871 133.911 166.445  1.00 26.96           C
ATOM   4536  O   THR A 333     130.310 134.932 165.918  1.00 26.96           O
ATOM   4537  CB  THR A 333     127.401 133.622 166.088  1.00 26.96           C
ATOM   4538  HB  THR A 333     126.655 133.050 165.537  1.00 26.96           H
ATOM   4539  OG1 THR A 333     127.317 134.997 165.694  1.00 26.96           O
ATOM   4540  HG1 THR A 333     127.225 135.032 164.739  1.00 26.96           H
ATOM   4541  CG2 THR A 333     127.082 133.530 167.575  1.00 26.96           C
ATOM   4542 HG21 THR A 333     126.041 133.811 167.733  1.00 26.96           H
ATOM   4543 HG22 THR A 333     127.724 134.210 168.135  1.00 26.96           H
ATOM   4544 HG23 THR A 333     127.233 132.510 167.926  1.00 26.96           H
ATOM   4545  N   VAL A 334     130.311 133.476 167.620  1.00 33.54           N
ATOM   4546  H   VAL A 334     129.922 132.631 168.017  1.00 33.54           H
ATOM   4547  CA  VAL A 334     131.358 134.183 168.354  1.00 33.54           C
ATOM   4548  HA  VAL A 334     131.121 135.246 168.381  1.00 33.54           H
ATOM   4549  C   VAL A 334     132.686 134.012 167.626  1.00 33.54           C
ATOM   4550  O   VAL A 334     133.451 134.965 167.487  1.00 33.54           O
ATOM   4551  CB  VAL A 334     131.511 133.667 169.802  1.00 33.54           C
ATOM   4552  HB  VAL A 334     131.649 132.587 169.767  1.00 33.54           H
ATOM   4553  CG1 VAL A 334     132.728 134.287 170.488  1.00 33.54           C
ATOM   4554 HG11 VAL A 334     132.733 134.012 171.543  1.00 33.54           H
ATOM   4555 HG12 VAL A 334     132.690 135.373 170.400  1.00 33.54           H
ATOM   4556 HG13 VAL A 334     133.641 133.918 170.022  1.00 33.54           H
ATOM   4557  CG2 VAL A 334     130.259 133.971 170.615  1.00 33.54           C
ATOM   4558 HG21 VAL A 334     130.318 133.458 171.574  1.00 33.54           H
ATOM   4559 HG22 VAL A 334     129.372 133.627 170.084  1.00 33.54           H
ATOM   4560 HG23 VAL A 334     130.180 135.045 170.784  1.00 33.54           H
ATOM   4561  N   PHE A 335     132.969 132.800 167.162  1.00 33.54           N
ATOM   4562  H   PHE A 335     132.300 132.048 167.255  1.00 33.54           H
ATOM   4563  CA  PHE A 335     134.251 132.531 166.521  1.00 33.54           C
ATOM   4564  HA  PHE A 335     135.041 132.895 167.178  1.00 33.54           H
ATOM   4565  C   PHE A 335     134.390 133.279 165.200  1.00 33.54           C
ATOM   4566  O   PHE A 335     135.404 133.936 164.972  1.00 33.54           O
ATOM   4567  CB  PHE A 335     134.439 131.026 166.310  1.00 33.54           C
ATOM   4568  HB2 PHE A 335     134.409 130.530 167.281  1.00 33.54           H
ATOM   4569  HB3 PHE A 335     133.608 130.653 165.711  1.00 33.54           H
ATOM   4570  CG  PHE A 335     135.724 130.666 165.616  1.00 33.54           C
ATOM   4571  CD1 PHE A 335     136.942 131.189 166.040  1.00 33.54           C
ATOM   4572  HD1 PHE A 335     136.977 131.858 166.887  1.00 33.54           H
ATOM   4573  CD2 PHE A 335     135.709 129.805 164.524  1.00 33.54           C
ATOM   4574  HD2 PHE A 335     134.773 129.390 164.180  1.00 33.54           H
ATOM   4575  CE1 PHE A 335     138.126 130.868 165.381  1.00 33.54           C
ATOM   4576  HE1 PHE A 335     139.063 131.289 165.714  1.00 33.54           H
ATOM   4577  CE2 PHE A 335     136.889 129.462 163.872  1.00 33.54           C
ATOM   4578  HE2 PHE A 335     136.862 128.783 163.033  1.00 33.54           H
ATOM   4579  CZ  PHE A 335     138.101 129.993 164.300  1.00 33.54           C
ATOM   4580  HZ  PHE A 335     139.018 129.735 163.790  1.00 33.54           H
ATOM   4581  N   PHE A 336     133.394 133.193 164.325  1.00 27.04           N
ATOM   4582  H   PHE A 336     132.560 132.669 164.552  1.00 27.04           H
ATOM   4583  CA  PHE A 336     133.499 133.822 163.011  1.00 27.04           C
ATOM   4584  HA  PHE A 336     134.483 133.589 162.602  1.00 27.04           H
ATOM   4585  C   PHE A 336     133.400 135.344 163.058  1.00 27.04           C
ATOM   4586  O   PHE A 336     134.074 136.024 162.285  1.00 27.04           O
ATOM   4587  CB  PHE A 336     132.450 133.254 162.053  1.00 27.04           C
ATOM   4588  HB2 PHE A 336     131.522 133.082 162.599  1.00 27.04           H
ATOM   4589  HB3 PHE A 336     132.257 133.996 161.278  1.00 27.04           H
ATOM   4590  CG  PHE A 336     132.883 131.982 161.378  1.00 27.04           C
ATOM   4591  CD1 PHE A 336     133.382 132.017 160.080  1.00 27.04           C
ATOM   4592  HD1 PHE A 336     133.437 132.957 159.551  1.00 27.04           H
ATOM   4593  CD2 PHE A 336     132.821 130.760 162.040  1.00 27.04           C
ATOM   4594  HD2 PHE A 336     132.429 130.712 163.045  1.00 27.04           H
ATOM   4595  CE1 PHE A 336     133.825 130.855 159.453  1.00 27.04           C
ATOM   4596  HE1 PHE A 336     134.209 130.896 158.445  1.00 27.04           H
ATOM   4597  CE2 PHE A 336     133.273 129.594 161.427  1.00 27.04           C
ATOM   4598  HE2 PHE A 336     133.240 128.656 161.960  1.00 27.04           H
ATOM   4599  CZ  PHE A 336     133.770 129.641 160.129  1.00 27.04           C
ATOM   4600  HZ  PHE A 336     134.116 128.738 159.648  1.00 27.04           H
ATOM   4601  N   SER A 337     132.584 135.893 163.952  1.00 23.03           N
ATOM   4602  H   SER A 337     132.042 135.310 164.575  1.00 23.03           H
ATOM   4603  CA  SER A 337     132.466 137.344 164.059  1.00 23.03           C
ATOM   4604  HA  SER A 337     132.233 137.747 163.074  1.00 23.03           H
ATOM   4605  C   SER A 337     133.774 137.973 164.529  1.00 23.03           C
ATOM   4606  O   SER A 337     134.150 139.054 164.076  1.00 23.03           O
ATOM   4607  CB  SER A 337     131.344 137.726 165.026  1.00 23.03           C
ATOM   4608  HB2 SER A 337     131.555 137.308 166.010  1.00 23.03           H
ATOM   4609  HB3 SER A 337     131.293 138.812 165.107  1.00 23.03           H
ATOM   4610  OG  SER A 337     130.098 137.234 164.564  1.00 23.03           O
ATOM   4611  HG  SER A 337     129.966 136.357 164.934  1.00 23.03           H
ATOM   4612  N   VAL A 338     134.461 137.302 165.447  1.00 33.54           N
ATOM   4613  H   VAL A 338     134.117 136.406 165.767  1.00 33.54           H
ATOM   4614  CA  VAL A 338     135.693 137.826 166.031  1.00 33.54           C
ATOM   4615  HA  VAL A 338     135.609 138.910 166.105  1.00 33.54           H
ATOM   4616  C   VAL A 338     136.898 137.518 165.147  1.00 33.54           C
ATOM   4617  O   VAL A 338     137.770 138.369 164.978  1.00 33.54           O
ATOM   4618  CB  VAL A 338     135.943 137.272 167.451  1.00 33.54           C
ATOM   4619  HB  VAL A 338     136.006 136.185 167.401  1.00 33.54           H
ATOM   4620  CG1 VAL A 338     137.248 137.813 168.022  1.00 33.54           C
ATOM   4621 HG11 VAL A 338     137.373 137.468 169.049  1.00 33.54           H
ATOM   4622 HG12 VAL A 338     137.228 138.902 168.006  1.00 33.54           H
ATOM   4623 HG13 VAL A 338     138.088 137.460 167.425  1.00 33.54           H
ATOM   4624  CG2 VAL A 338     134.801 137.658 168.389  1.00 33.54           C
ATOM   4625 HG21 VAL A 338     134.939 137.162 169.350  1.00 33.54           H
ATOM   4626 HG22 VAL A 338     133.845 137.347 167.968  1.00 33.54           H
ATOM   4627 HG23 VAL A 338     134.793 138.738 168.535  1.00 33.54           H
ATOM   4628  N   LEU A 339     136.947 136.322 164.568  1.00 25.36           N
ATOM   4629  H   LEU A 339     136.199 135.659 164.719  1.00 25.36           H
ATOM   4630  CA  LEU A 339     138.053 135.932 163.697  1.00 25.36           C
ATOM   4631  HA  LEU A 339     138.985 135.993 164.261  1.00 25.36           H
ATOM   4632  C   LEU A 339     138.167 136.865 162.496  1.00 25.36           C
ATOM   4633  O   LEU A 339     139.264 137.280 162.125  1.00 25.36           O
ATOM   4634  CB  LEU A 339     137.848 134.498 163.197  1.00 25.36           C
ATOM   4635  HB2 LEU A 339     137.718 133.844 164.059  1.00 25.36           H
ATOM   4636  HB3 LEU A 339     136.921 134.480 162.626  1.00 25.36           H
ATOM   4637  CG  LEU A 339     138.949 133.909 162.310  1.00 25.36           C
ATOM   4638  HG  LEU A 339     139.228 134.644 161.556  1.00 25.36           H
ATOM   4639  CD1 LEU A 339     140.185 133.548 163.124  1.00 25.36           C
ATOM   4640 HD11 LEU A 339     140.947 133.133 162.464  1.00 25.36           H
ATOM   4641 HD12 LEU A 339     139.925 132.813 163.886  1.00 25.36           H
ATOM   4642 HD13 LEU A 339     140.579 134.444 163.602  1.00 25.36           H
ATOM   4643  CD2 LEU A 339     138.422 132.672 161.595  1.00 25.36           C
ATOM   4644 HD21 LEU A 339     139.213 132.240 160.983  1.00 25.36           H
ATOM   4645 HD22 LEU A 339     137.586 132.951 160.953  1.00 25.36           H
ATOM   4646 HD23 LEU A 339     138.086 131.937 162.326  1.00 25.36           H
ATOM   4647  N   ILE A 340     137.031 137.178 161.882  1.00 33.54           N
ATOM   4648  H   ILE A 340     136.158 136.808 162.231  1.00 33.54           H
ATOM   4649  CA  ILE A 340     137.004 138.058 160.716  1.00 33.54           C
ATOM   4650  HA  ILE A 340     137.788 137.750 160.023  1.00 33.54           H
ATOM   4651  C   ILE A 340     137.310 139.486 161.156  1.00 33.54           C
ATOM   4652  O   ILE A 340     138.055 140.196 160.482  1.00 33.54           O
ATOM   4653  CB  ILE A 340     135.650 137.999 159.974  1.00 33.54           C
ATOM   4654  HB  ILE A 340     134.855 138.254 160.675  1.00 33.54           H
ATOM   4655  CG1 ILE A 340     135.410 136.581 159.441  1.00 33.54           C
ATOM   4656 HG12 ILE A 340     136.097 136.395 158.616  1.00 33.54           H
ATOM   4657 HG13 ILE A 340     135.633 135.863 160.230  1.00 33.54           H
ATOM   4658  CG2 ILE A 340     135.633 139.006 158.823  1.00 33.54           C
ATOM   4659 HG21 ILE A 340     134.694 138.933 158.276  1.00 33.54           H
ATOM   4660 HG22 ILE A 340     136.462 138.807 158.143  1.00 33.54           H
ATOM   4661 HG23 ILE A 340     135.728 140.018 159.217  1.00 33.54           H
ATOM   4662  CD1 ILE A 340     133.997 136.310 158.963  1.00 33.54           C
ATOM   4663 HD11 ILE A 340     133.878 135.242 158.780  1.00 33.54           H
ATOM   4664 HD12 ILE A 340     133.810 136.852 158.037  1.00 33.54           H
ATOM   4665 HD13 ILE A 340     133.281 136.627 159.722  1.00 33.54           H
ATOM   4666  N   GLY A 341     136.767 139.899 162.297  1.00 20.12           N
ATOM   4667  H   GLY A 341     136.161 139.284 162.821  1.00 20.12           H
ATOM   4668  CA  GLY A 341     137.068 141.214 162.834  1.00 20.12           C
ATOM   4669  HA2 GLY A 341     136.713 141.976 162.141  1.00 20.12           H
ATOM   4670  HA3 GLY A 341     136.553 141.339 163.787  1.00 20.12           H
ATOM   4671  C   GLY A 341     138.556 141.416 163.049  1.00 20.12           C
ATOM   4672  O   GLY A 341     139.120 142.426 162.631  1.00 20.12           O
ATOM   4673  N   ALA A 342     139.196 140.445 163.692  1.00 22.78           N
ATOM   4674  H   ALA A 342     138.681 139.633 164.004  1.00 22.78           H
ATOM   4675  CA  ALA A 342     140.631 140.489 163.962  1.00 22.78           C
ATOM   4676  HA  ALA A 342     140.849 141.387 164.540  1.00 22.78           H
ATOM   4677  C   ALA A 342     141.463 140.546 162.683  1.00 22.78           C
ATOM   4678  O   ALA A 342     142.501 141.205 162.638  1.00 22.78           O
ATOM   4679  CB  ALA A 342     141.035 139.272 164.784  1.00 22.78           C
ATOM   4680  HB1 ALA A 342     140.468 139.255 165.715  1.00 22.78           H
ATOM   4681  HB2 ALA A 342     142.100 139.324 165.010  1.00 22.78           H
ATOM   4682  HB3 ALA A 342     140.830 138.362 164.220  1.00 22.78           H
ATOM   4683  N   PHE A 343     141.022 139.848 161.642  1.00 22.14           N
ATOM   4684  H   PHE A 343     140.174 139.304 161.725  1.00 22.14           H
ATOM   4685  CA  PHE A 343     141.736 139.849 160.369  1.00 22.14           C
ATOM   4686  HA  PHE A 343     142.803 139.756 160.572  1.00 22.14           H
ATOM   4687  C   PHE A 343     141.515 141.155 159.610  1.00 22.14           C
ATOM   4688  O   PHE A 343     142.402 141.631 158.902  1.00 22.14           O
ATOM   4689  CB  PHE A 343     141.291 138.655 159.520  1.00 22.14           C
ATOM   4690  HB2 PHE A 343     140.688 137.992 160.141  1.00 22.14           H
ATOM   4691  HB3 PHE A 343     140.667 139.012 158.702  1.00 22.14           H
ATOM   4692  CG  PHE A 343     142.435 137.857 158.957  1.00 22.14           C
ATOM   4693  CD1 PHE A 343     143.097 136.924 159.749  1.00 22.14           C
ATOM   4694  HD1 PHE A 343     142.775 136.759 160.767  1.00 22.14           H
ATOM   4695  CD2 PHE A 343     142.856 138.047 157.645  1.00 22.14           C
ATOM   4696  HD2 PHE A 343     142.352 138.766 157.016  1.00 22.14           H
ATOM   4697  CE1 PHE A 343     144.180 136.205 159.249  1.00 22.14           C
ATOM   4698  HE1 PHE A 343     144.697 135.495 159.878  1.00 22.14           H
ATOM   4699  CE2 PHE A 343     143.932 137.325 157.131  1.00 22.14           C
ATOM   4700  HE2 PHE A 343     144.252 137.483 156.111  1.00 22.14           H
ATOM   4701  CZ  PHE A 343     144.602 136.410 157.938  1.00 22.14           C
ATOM   4702  HZ  PHE A 343     145.447 135.861 157.549  1.00 22.14           H
ATOM   4703  N   SER A 344     140.332 141.739 159.768  1.00 15.87           N
ATOM   4704  H   SER A 344     139.650 141.316 160.382  1.00 15.87           H
ATOM   4705  CA  SER A 344     139.965 142.964 159.064  1.00 15.87           C
ATOM   4706  HA  SER A 344     140.126 142.809 157.997  1.00 15.87           H
ATOM   4707  C   SER A 344     140.796 144.167 159.497  1.00 15.87           C
ATOM   4708  O   SER A 344     141.135 145.014 158.671  1.00 15.87           O
ATOM   4709  CB  SER A 344     138.485 143.283 159.293  1.00 15.87           C
ATOM   4710  HB2 SER A 344     138.308 143.420 160.360  1.00 15.87           H
ATOM   4711  HB3 SER A 344     138.234 144.207 158.772  1.00 15.87           H
ATOM   4712  OG  SER A 344     137.660 142.237 158.812  1.00 15.87           O
ATOM   4713  HG  SER A 344     137.872 141.436 159.298  1.00 15.87           H
ATOM   4714  N   VAL A 345     141.121 144.264 160.782  1.00 25.90           N
ATOM   4715  H   VAL A 345     140.810 143.557 161.434  1.00 25.90           H
ATOM   4716  CA  VAL A 345     141.915 145.390 161.272  1.00 25.90           C
ATOM   4717  HA  VAL A 345     141.488 146.297 160.844  1.00 25.90           H
ATOM   4718  C   VAL A 345     143.357 145.297 160.777  1.00 25.90           C
ATOM   4719  O   VAL A 345     144.046 146.309 160.662  1.00 25.90           O
ATOM   4720  CB  VAL A 345     141.849 145.541 162.809  1.00 25.90           C
ATOM   4721  HB  VAL A 345     140.810 145.409 163.109  1.00 25.90           H
ATOM   4722  CG1 VAL A 345     142.683 144.485 163.528  1.00 25.90           C
ATOM   4723 HG11 VAL A 345     142.572 144.606 164.606  1.00 25.90           H
ATOM   4724 HG12 VAL A 345     143.734 144.592 163.263  1.00 25.90           H
ATOM   4725 HG13 VAL A 345     142.334 143.493 163.246  1.00 25.90           H
ATOM   4726  CG2 VAL A 345     142.276 146.942 163.234  1.00 25.90           C
ATOM   4727 HG21 VAL A 345     142.133 147.056 164.309  1.00 25.90           H
ATOM   4728 HG22 VAL A 345     141.668 147.683 162.715  1.00 25.90           H
ATOM   4729 HG23 VAL A 345     143.327 147.101 162.993  1.00 25.90           H
ATOM   4730  N   GLY A 346     143.805 144.093 160.436  1.00 24.51           N
ATOM   4731  H   GLY A 346     143.223 143.279 160.574  1.00 24.51           H
ATOM   4732  CA  GLY A 346     145.107 143.930 159.813  1.00 24.51           C
ATOM   4733  HA2 GLY A 346     145.847 144.505 160.370  1.00 24.51           H
ATOM   4734  HA3 GLY A 346     145.395 142.879 159.830  1.00 24.51           H
ATOM   4735  C   GLY A 346     145.088 144.412 158.376  1.00 24.51           C
ATOM   4736  O   GLY A 346     146.059 144.983 157.879  1.00 24.51           O
ATOM   4737  N   GLN A 347     143.957 144.206 157.710  1.00 22.52           N
ATOM   4738  H   GLN A 347     143.191 143.737 158.173  1.00 22.52           H
ATOM   4739  CA  GLN A 347     143.757 144.661 156.336  1.00 22.52           C
ATOM   4740  HA  GLN A 347     144.646 144.429 155.750  1.00 22.52           H
ATOM   4741  C   GLN A 347     143.525 146.168 156.265  1.00 22.52           C
ATOM   4742  O   GLN A 347     143.497 146.744 155.179  1.00 22.52           O
ATOM   4743  CB  GLN A 347     142.553 143.951 155.711  1.00 22.52           C
ATOM   4744  HB2 GLN A 347     141.688 144.101 156.356  1.00 22.52           H
ATOM   4745  HB3 GLN A 347     142.340 144.417 154.749  1.00 22.52           H
ATOM   4746  CG  GLN A 347     142.736 142.458 155.481  1.00 22.52           C
ATOM   4747  HG2 GLN A 347     143.588 142.299 154.821  1.00 22.52           H
ATOM   4748  HG3 GLN A 347     142.931 141.966 156.434  1.00 22.52           H
ATOM   4749  CD  GLN A 347     141.500 141.839 154.860  1.00 22.52           C
ATOM   4750  OE1 GLN A 347     140.423 141.855 155.450  1.00 22.52           O
ATOM   4751  NE2 GLN A 347     141.639 141.306 153.655  1.00 22.52           N
ATOM   4752 HE22 GLN A 347     140.833 140.905 153.198  1.00 22.52           H
ATOM   4753 HE21 GLN A 347     142.539 141.309 153.198  1.00 22.52           H
ATOM   4754  N   ALA A 348     143.368 146.812 157.417  1.00 24.57           N
ATOM   4755  H   ALA A 348     143.345 146.283 158.278  1.00 24.57           H
ATOM   4756  CA  ALA A 348     143.239 148.264 157.492  1.00 24.57           C
ATOM   4757  HA  ALA A 348     142.568 148.599 156.701  1.00 24.57           H
ATOM   4758  C   ALA A 348     144.584 148.965 157.301  1.00 24.57           C
ATOM   4759  O   ALA A 348     144.635 150.135 156.923  1.00 24.57           O
ATOM   4760  CB  ALA A 348     142.637 148.657 158.835  1.00 24.57           C
ATOM   4761  HB1 ALA A 348     141.764 148.038 159.043  1.00 24.57           H
ATOM   4762  HB2 ALA A 348     142.338 149.704 158.807  1.00 24.57           H
ATOM   4763  HB3 ALA A 348     143.376 148.516 159.624  1.00 24.57           H
ATOM   4764  N   SER A 349     145.672 148.252 157.577  1.00 24.23           N
ATOM   4765  H   SER A 349     145.571 147.282 157.841  1.00 24.23           H
ATOM   4766  CA  SER A 349     147.014 148.826 157.531  1.00 24.23           C
ATOM   4767  HA  SER A 349     147.021 149.652 158.242  1.00 24.23           H
ATOM   4768  C   SER A 349     147.481 149.431 156.205  1.00 24.23           C
ATOM   4769  O   SER A 349     148.117 150.485 156.234  1.00 24.23           O
ATOM   4770  CB  SER A 349     148.043 147.810 158.039  1.00 24.23           C
ATOM   4771  HB2 SER A 349     149.024 148.285 158.064  1.00 24.23           H
ATOM   4772  HB3 SER A 349     147.774 147.511 159.052  1.00 24.23           H
ATOM   4773  OG  SER A 349     148.109 146.652 157.225  1.00 24.23           O
ATOM   4774  HG  SER A 349     147.353 146.093 157.424  1.00 24.23           H
ATOM   4775  N   PRO A 350     147.208 148.812 155.043  1.00 25.51           N
ATOM   4776  CA  PRO A 350     147.712 149.494 153.843  1.00 25.51           C
ATOM   4777  HA  PRO A 350     148.796 149.595 153.911  1.00 25.51           H
ATOM   4778  C   PRO A 350     147.106 150.867 153.565  1.00 25.51           C
ATOM   4779  O   PRO A 350     147.725 151.695 152.898  1.00 25.51           O
ATOM   4780  CB  PRO A 350     147.360 148.525 152.710  1.00 25.51           C
ATOM   4781  HB2 PRO A 350     146.436 148.836 152.224  1.00 25.51           H
ATOM   4782  HB3 PRO A 350     148.173 148.475 151.985  1.00 25.51           H
ATOM   4783  CG  PRO A 350     147.175 147.203 153.374  1.00 25.51           C
ATOM   4784  HG2 PRO A 350     146.533 146.555 152.778  1.00 25.51           H
ATOM   4785  HG3 PRO A 350     148.141 146.733 153.559  1.00 25.51           H
ATOM   4786  CD  PRO A 350     146.514 147.567 154.670  1.00 25.51           C
ATOM   4787  HD2 PRO A 350     145.453 147.762 154.512  1.00 25.51           H
ATOM   4788  HD3 PRO A 350     146.664 146.782 155.411  1.00 25.51           H
ATOM   4789  N   SER A 351     145.903 151.122 154.069  1.00 26.15           N
ATOM   4790  H   SER A 351     145.418 150.409 154.596  1.00 26.15           H
ATOM   4791  CA  SER A 351     145.267 152.427 153.908  1.00 26.15           C
ATOM   4792  HA  SER A 351     145.327 152.722 152.861  1.00 26.15           H
ATOM   4793  C   SER A 351     145.976 153.492 154.740  1.00 26.15           C
ATOM   4794  O   SER A 351     145.997 154.666 154.373  1.00 26.15           O
ATOM   4795  CB  SER A 351     143.794 152.364 154.318  1.00 26.15           C
ATOM   4796  HB2 SER A 351     143.722 152.031 155.353  1.00 26.15           H
ATOM   4797  HB3 SER A 351     143.360 153.361 154.236  1.00 26.15           H
ATOM   4798  OG  SER A 351     143.073 151.473 153.484  1.00 26.15           O
ATOM   4799  HG  SER A 351     142.135 151.622 153.623  1.00 26.15           H
ATOM   4800  N   ILE A 352     146.565 153.079 155.858  1.00 26.95           N
ATOM   4801  H   ILE A 352     146.505 152.104 156.116  1.00 26.95           H
ATOM   4802  CA  ILE A 352     147.341 153.982 156.704  1.00 26.95           C
ATOM   4803  HA  ILE A 352     146.771 154.897 156.867  1.00 26.95           H
ATOM   4804  C   ILE A 352     148.633 154.337 155.975  1.00 26.95           C
ATOM   4805  O   ILE A 352     149.073 155.485 155.982  1.00 26.95           O
ATOM   4806  CB  ILE A 352     147.692 153.352 158.073  1.00 26.95           C
ATOM   4807  HB  ILE A 352     148.281 152.452 157.897  1.00 26.95           H
ATOM   4808  CG1 ILE A 352     146.419 152.958 158.831  1.00 26.95           C
ATOM   4809 HG12 ILE A 352     145.895 153.864 159.136  1.00 26.95           H
ATOM   4810 HG13 ILE A 352     145.765 152.399 158.162  1.00 26.95           H
ATOM   4811  CG2 ILE A 352     148.530 154.325 158.904  1.00 26.95           C
ATOM   4812 HG21 ILE A 352     148.790 153.872 159.860  1.00 26.95           H
ATOM   4813 HG22 ILE A 352     147.967 155.243 159.080  1.00 26.95           H
ATOM   4814 HG23 ILE A 352     149.451 154.566 158.374  1.00 26.95           H
ATOM   4815  CD1 ILE A 352     146.662 152.101 160.061  1.00 26.95           C
ATOM   4816 HD11 ILE A 352     145.710 151.733 160.442  1.00 26.95           H
ATOM   4817 HD12 ILE A 352     147.149 152.693 160.836  1.00 26.95           H
ATOM   4818 HD13 ILE A 352     147.295 151.253 159.799  1.00 26.95           H
ATOM   4819  N   GLU A 353     149.234 153.340 155.334  1.00 30.14           N
ATOM   4820  H   GLU A 353     148.813 152.421 155.346  1.00 30.14           H
ATOM   4821  CA  GLU A 353     150.480 153.522 154.595  1.00 30.14           C
ATOM   4822  HA  GLU A 353     151.215 153.987 155.252  1.00 30.14           H
ATOM   4823  C   GLU A 353     150.281 154.436 153.387  1.00 30.14           C
ATOM   4824  O   GLU A 353     151.114 155.297 153.104  1.00 30.14           O
ATOM   4825  CB  GLU A 353     151.011 152.157 154.148  1.00 30.14           C
ATOM   4826  HB2 GLU A 353     151.011 151.490 155.010  1.00 30.14           H
ATOM   4827  HB3 GLU A 353     150.336 151.744 153.398  1.00 30.14           H
ATOM   4828  CG  GLU A 353     152.417 152.189 153.569  1.00 30.14           C
ATOM   4829  HG2 GLU A 353     152.436 152.872 152.719  1.00 30.14           H
ATOM   4830  HG3 GLU A 353     153.104 152.560 154.330  1.00 30.14           H
ATOM   4831  CD  GLU A 353     152.875 150.817 153.114  1.00 30.14           C
ATOM   4832  OE1 GLU A 353     152.857 149.871 153.931  1.00 30.14           O
ATOM   4833  OE2 GLU A 353     153.266 150.673 151.936  1.00 30.14           O
ATOM   4834  N   ALA A 354     149.169 154.261 152.681  1.00 28.76           N
ATOM   4835  H   ALA A 354     148.522 153.530 152.942  1.00 28.76           H
ATOM   4836  CA  ALA A 354     148.841 155.107 151.537  1.00 28.76           C
ATOM   4837  HA  ALA A 354     149.682 155.101 150.844  1.00 28.76           H
ATOM   4838  C   ALA A 354     148.597 156.549 151.975  1.00 28.76           C
ATOM   4839  O   ALA A 354     148.958 157.494 151.273  1.00 28.76           O
ATOM   4840  CB  ALA A 354     147.612 154.562 150.820  1.00 28.76           C
ATOM   4841  HB1 ALA A 354     147.807 153.543 150.483  1.00 28.76           H
ATOM   4842  HB2 ALA A 354     147.387 155.189 149.957  1.00 28.76           H
ATOM   4843  HB3 ALA A 354     146.759 154.562 151.499  1.00 28.76           H
ATOM   4844  N   PHE A 355     147.981 156.719 153.140  1.00 29.13           N
ATOM   4845  H   PHE A 355     147.706 155.908 153.678  1.00 29.13           H
ATOM   4846  CA  PHE A 355     147.670 158.042 153.672  1.00 29.13           C
ATOM   4847  HA  PHE A 355     147.251 158.649 152.869  1.00 29.13           H
ATOM   4848  C   PHE A 355     148.920 158.743 154.198  1.00 29.13           C
ATOM   4849  O   PHE A 355     149.067 159.957 154.059  1.00 29.13           O
ATOM   4850  CB  PHE A 355     146.626 157.903 154.781  1.00 29.13           C
ATOM   4851  HB2 PHE A 355     145.833 157.248 154.420  1.00 29.13           H
ATOM   4852  HB3 PHE A 355     147.087 157.433 155.650  1.00 29.13           H
ATOM   4853  CG  PHE A 355     145.998 159.204 155.194  1.00 29.13           C
ATOM   4854  CD1 PHE A 355     145.045 159.806 154.380  1.00 29.13           C
ATOM   4855  HD1 PHE A 355     144.827 159.386 153.410  1.00 29.13           H
ATOM   4856  CD2 PHE A 355     146.319 159.800 156.409  1.00 29.13           C
ATOM   4857  HD2 PHE A 355     147.088 159.370 157.033  1.00 29.13           H
ATOM   4858  CE1 PHE A 355     144.352 160.934 154.808  1.00 29.13           C
ATOM   4859  HE1 PHE A 355     143.589 161.369 154.180  1.00 29.13           H
ATOM   4860  CE2 PHE A 355     145.639 160.937 156.843  1.00 29.13           C
ATOM   4861  HE2 PHE A 355     145.879 161.381 157.797  1.00 29.13           H
ATOM   4862  CZ  PHE A 355     144.637 161.490 156.049  1.00 29.13           C
ATOM   4863  HZ  PHE A 355     144.077 162.345 156.396  1.00 29.13           H
ATOM   4864  N   ALA A 356     149.831 157.979 154.791  1.00 31.12           N
ATOM   4865  H   ALA A 356     149.644 156.996 154.934  1.00 31.12           H
ATOM   4866  CA  ALA A 356     151.116 158.515 155.228  1.00 31.12           C
ATOM   4867  HA  ALA A 356     150.939 159.372 155.877  1.00 31.12           H
ATOM   4868  C   ALA A 356     151.926 158.988 154.023  1.00 31.12           C
ATOM   4869  O   ALA A 356     152.545 160.051 154.060  1.00 31.12           O
ATOM   4870  CB  ALA A 356     151.890 157.460 156.009  1.00 31.12           C
ATOM   4871  HB1 ALA A 356     151.316 157.160 156.886  1.00 31.12           H
ATOM   4872  HB2 ALA A 356     152.846 157.873 156.329  1.00 31.12           H
ATOM   4873  HB3 ALA A 356     152.066 156.589 155.377  1.00 31.12           H
ATOM   4874  N   ASN A 357     151.907 158.204 152.949  1.00 31.50           N
ATOM   4875  H   ASN A 357     151.412 157.324 152.986  1.00 31.50           H
ATOM   4876  CA  ASN A 357     152.573 158.580 151.706  1.00 31.50           C
ATOM   4877  HA  ASN A 357     153.630 158.759 151.906  1.00 31.50           H
ATOM   4878  C   ASN A 357     151.983 159.864 151.128  1.00 31.50           C
ATOM   4879  O   ASN A 357     152.710 160.696 150.587  1.00 31.50           O
ATOM   4880  CB  ASN A 357     152.442 157.451 150.681  1.00 31.50           C
ATOM   4881  HB2 ASN A 357     151.512 156.909 150.855  1.00 31.50           H
ATOM   4882  HB3 ASN A 357     152.408 157.886 149.682  1.00 31.50           H
ATOM   4883  CG  ASN A 357     153.606 156.486 150.730  1.00 31.50           C
ATOM   4884  OD1 ASN A 357     154.693 156.788 150.243  1.00 31.50           O
ATOM   4885  ND2 ASN A 357     153.391 155.324 151.324  1.00 31.50           N
ATOM   4886 HD22 ASN A 357     154.119 154.624 151.326  1.00 31.50           H
ATOM   4887 HD21 ASN A 357     152.511 155.150 151.791  1.00 31.50           H
ATOM   4888  N   ALA A 358     150.668 160.021 151.232  1.00 33.41           N
ATOM   4889  H   ALA A 358     150.108 159.291 151.651  1.00 33.41           H
ATOM   4890  CA  ALA A 358     149.996 161.221 150.744  1.00 33.41           C
ATOM   4891  HA  ALA A 358     150.253 161.358 149.693  1.00 33.41           H
ATOM   4892  C   ALA A 358     150.458 162.462 151.504  1.00 33.41           C
ATOM   4893  O   ALA A 358     150.695 163.510 150.904  1.00 33.41           O
ATOM   4894  CB  ALA A 358     148.485 161.060 150.851  1.00 33.41           C
ATOM   4895  HB1 ALA A 358     148.168 160.193 150.271  1.00 33.41           H
ATOM   4896  HB2 ALA A 358     147.996 161.952 150.460  1.00 33.41           H
ATOM   4897  HB3 ALA A 358     148.200 160.923 151.894  1.00 33.41           H
ATOM   4898  N   ARG A 359     150.607 162.352 152.821  1.00 38.03           N
ATOM   4899  H   ARG A 359     150.410 161.466 153.267  1.00 38.03           H
ATOM   4900  CA  ARG A 359     151.039 163.480 153.645  1.00 38.03           C
ATOM   4901  HA  ARG A 359     150.415 164.342 153.403  1.00 38.03           H
ATOM   4902  C   ARG A 359     152.479 163.890 153.357  1.00 38.03           C
ATOM   4903  O   ARG A 359     152.854 165.039 153.584  1.00 38.03           O
ATOM   4904  CB  ARG A 359     150.863 163.160 155.133  1.00 38.03           C
ATOM   4905  HB2 ARG A 359     151.409 162.246 155.364  1.00 38.03           H
ATOM   4906  HB3 ARG A 359     151.291 163.975 155.716  1.00 38.03           H
ATOM   4907  CG  ARG A 359     149.405 162.987 155.543  1.00 38.03           C
ATOM   4908  HG2 ARG A 359     148.870 163.918 155.353  1.00 38.03           H
ATOM   4909  HG3 ARG A 359     148.955 162.201 154.938  1.00 38.03           H
ATOM   4910  CD  ARG A 359     149.244 162.621 157.011  1.00 38.03           C
ATOM   4911  HD2 ARG A 359     148.206 162.333 157.183  1.00 38.03           H
ATOM   4912  HD3 ARG A 359     149.886 161.770 157.239  1.00 38.03           H
ATOM   4913  NE  ARG A 359     149.580 163.742 157.887  1.00 38.03           N
ATOM   4914  HE  ARG A 359     149.896 164.593 157.444  1.00 38.03           H
ATOM   4915  CZ  ARG A 359     149.497 163.737 159.211  1.00 38.03           C
ATOM   4916  NH1 ARG A 359     149.070 162.693 159.893  1.00 38.03           N
ATOM   4917 HH11 ARG A 359     148.801 161.857 159.399  1.00 38.03           H
ATOM   4918 HH12 ARG A 359     149.029 162.740 160.899  1.00 38.03           H
ATOM   4919  NH2 ARG A 359     149.837 164.824 159.872  1.00 38.03           N
ATOM   4920 HH21 ARG A 359     150.189 165.615 159.354  1.00 38.03           H
ATOM   4921 HH22 ARG A 359     149.760 164.843 160.877  1.00 38.03           H
ATOM   4922  N   GLY A 360     153.268 162.951 152.847  1.00 37.08           N
ATOM   4923  H   GLY A 360     152.923 162.005 152.765  1.00 37.08           H
ATOM   4924  CA  GLY A 360     154.604 163.255 152.364  1.00 37.08           C
ATOM   4925  HA2 GLY A 360     155.094 163.935 153.060  1.00 37.08           H
ATOM   4926  HA3 GLY A 360     155.183 162.334 152.308  1.00 37.08           H
ATOM   4927  C   GLY A 360     154.589 163.898 150.990  1.00 37.08           C
ATOM   4928  O   GLY A 360     155.203 164.943 150.780  1.00 37.08           O
ATOM   4929  N   ALA A 361     153.876 163.280 150.054  1.00 35.54           N
ATOM   4930  H   ALA A 361     153.374 162.435 150.289  1.00 35.54           H
ATOM   4931  CA  ALA A 361     153.787 163.770 148.680  1.00 35.54           C
ATOM   4932  HA  ALA A 361     154.791 163.814 148.258  1.00 35.54           H
ATOM   4933  C   ALA A 361     153.186 165.171 148.600  1.00 35.54           C
ATOM   4934  O   ALA A 361     153.562 165.977 147.748  1.00 35.54           O
ATOM   4935  CB  ALA A 361     152.951 162.802 147.853  1.00 35.54           C
ATOM   4936  HB1 ALA A 361     153.450 161.834 147.811  1.00 35.54           H
ATOM   4937  HB2 ALA A 361     152.836 163.193 146.843  1.00 35.54           H
ATOM   4938  HB3 ALA A 361     151.967 162.685 148.306  1.00 35.54           H
ATOM   4939  N   ALA A 362     152.256 165.462 149.502  1.00 37.13           N
ATOM   4940  H   ALA A 362     151.982 164.757 150.174  1.00 37.13           H
ATOM   4941  CA  ALA A 362     151.594 166.761 149.568  1.00 37.13           C
ATOM   4942  HA  ALA A 362     151.080 166.944 148.625  1.00 37.13           H
ATOM   4943  C   ALA A 362     152.584 167.900 149.790  1.00 37.13           C
ATOM   4944  O   ALA A 362     152.359 169.023 149.339  1.00 37.13           O
[truncated: 1,073,214 more chars]
